# Supplementary material for: Prevalence of brucellosis in livestock keepers and domestic ruminants in Baringo County, Kenya
Source: PLOS Glob Public Health. 2022 Aug 15;2(8):e0000682. doi: 10.1371/journal.pgph.0000682 (PMC10021631; doi:10.1371/journal.pgph.0000682)
Supplement: S1 Dataset — (XLSX) [file pgph.0000682.s001.xlsx]

## Sheet: Supplementary File I
ID	county	koibateksubcounty	locationsinkoibatek	villagesinkoibatek	numberofhouseholdsinkoibatek	villagesinmarigat	numberofhouseholdsinmarigat	doyouownanylivestock	howmanycattle	howmanygoats	howmanysheep	howmanycamel	indigenousbreed	exoticbreed	nomadicpastrolistproductionsystem	agropatrolistproductionsystem	mixedfaring productionsystem	commercialranchprodcutionsystem	periurbanproductionsystem	semizerograzingproductionsystem	whichbreedingsystemdoyouuse	artificialinsemination	natural	whatisthemainsourceofdrinkingwaterforyourlivestock	othersourcesofdrinkingwater	hasyourhercomeincontactwithotherherdsdduringgrazingorwatering	whoelseownsanimalsinthisland	relatives	neighbours	friends	noneelse	others	hasyourherdcomeintocontactwithwildanimalsduringgrazingorwatering	zebra	buffalo	antelope	waterbuck	wildbeast	others	haveyouexperiencedanyofthefollowingsignsinyourlivestockinthelast1year	abortions	stillbirths	retainedplacenta	swollentestes	weakcalkidlamb	repeatedbreeder	swollenjoints	others	haveyouverfindabortedfetusesonthegrazingpasturesandwateringpoints
K129B	1	1	4	17	1			1	2				2	1	2	1	1	2	2	2		1	2	2		2		1	1	2	2		2								1	2	2	2	2	2	2		2
KO-1	1	1	1	1	5			1	8				2	1	2	1	1	2	2	1		1	1	2	River	1		1	1	2	2		1	2	2	2	2	2	Monkeys		2	2	1	2	2	1	2		2
KO_33H	1	1	2	5	4			1	3				2	1	2	2	2	2	2	1		2	1	1		1		1	1	2	2		2								2	2	2	2	2	2	2		2
KO_34B	1	1	2	5	2			1	15				2	1	2	2	2	2	2	1		2	1	1		1		1	1	2	2		2								2	2	2	2	2	2	2		2
KO_35H	1	1	2	5	2			1	5				2	1	2	2	2	2	2	1		2	1	1		1		1	1	1	1		2								2	2	2	2	2	2	2		2
KO_36H	1	1	2	5	4			1	19				2	1	2	2	2	2	2	1		2	1	4		1		1	1	1	2		2								2	2	2	2	2	2	2		2
KO_37BH	1	1	2	5	2			1	3				2	1	2	2	2	2	2	1		2	1	4		1		1	1	2	2		2								2	2	2	2	2	2	2		2
KO_37H	1	1	2	5	3			1	12				2	1	2	2	2	2	2	1		2	1	4		2		1	1	2	2		2								2	2	2	2	2	2	2		2
KO_39B	1	1	2	5	2			1	12				2	1	2	2	1	2	2	2		2	1	4		1		1	1	2	2		2								2	2	1	2	2	2	2		2
KO_4BH	1	1	2	5	2			1	1				2	1	2	2	2	2	2	1		1	1	4		1		1	1	2	2		2								2	1	2	2	2	2	2		2
Ko_65	1	1	3	9	7			1	1				2	1	2	2	1	2	2	1		1	2	4	River	1		2	1	2	1	No	2								2	2	2	2	2	2	2	No	2
Ko_67	1	1	3	9	12			1	3				2	2	2	2	2	2	2	1		1	1	4	River	1		1	1	2	1	No	2								2	2	2	2	2	2	2	No	2
Ko_68	1	1	2	9	9			1	1				2	1	2	2	2	2	2	1		1	2	3	No	1		2	1	2	1	No	2								1	2	1	2	2	2	2	No	2
Ko_69	1	1	3	9	8			1	5				2	1	2	2	1	2	2	1		1	2	4	River	1		2	1	2	1	No	2								2	2	2	2	2	2	2	No	2
Ko_7	1	1	3	9	5			1	4				2	1	2	2	1	2	2	1		1	1	4	River	1		2	1	2	1	No	2								2	2	2	2	2	2	2	No	2
Ko_71	1	1	3	9	7			1	3				2	1	2	2	1	2	2	1		2	1	4	River	1		2	1	2	1	No	2								2	2	2	2	2	2	2	Ni	2
Ko_72	1	1	3	9	8			1	4				2	1	2	2	1	2	2	1		1	1	4	River	1		2	1	2	1	No	2								2	2	2	2	2	2	2	No	2
Ko_73	1	1	3	9	6			1	12				2	1	2	2	1	2	2	2		1	2	4	Piped water	1		2	1	2	1	No	2								1	2	2	2	2	2	2	Non	2
Ko_74	1	1	5	1	12			1	2				2	1	2	2	1	2	2	1		1	2	4	Piped water	1		1	1	2	1	Non	2								2	2	2	2	2	2	2	Non	2
Ko_75	1	1	5	1	5			1	4				2	1	2	2	2	2	2	1		1	2	4	Piped water	1		2	1	2	1	Non	2								2	2	2	2	2	2	2	None	2
Ko_76	1	1	5	1	7			1	4				2	1	2	2	2	2	2	1		1	2	3	Piped water	1		1	1	2	1	Done	2								2	2	2	2	2	2	2	None	2
Ko_77	1	1	5	1	5			1	5				2	1	2	2	2	2	2	1		1	2	4	River	1		1	1	2	1	None	2								2	2	2	2	2	2	2	None	2
Ko_78	1	1	5	1	6			1	21				2	1	2	2	2	2	2	1		1	2	4	River	1		1	1	2	1	None	2								2	2	2	2	2	2	2	None	2
KO-98	1	1	4	13	2			1	5				2	1	2	2	2	2	2	1		2	1	2	River	2		2	2	1	2	None	2								2	2	1	2	2	1	2	None	2
KO-12	1	1	4	14	2			1	5				1	1	2	2	2	2	2	1		1	1	2	River	2		1	2	2	2	None	2								2	2	2	2	1	2	2	None	2
KO_13H	1	1	4	17	1			1	3				2	1	2	1	1	2	2	1		1	2	2	River	2		1	1	2	2		2								2	2	2	2	2	2	2		2
KO_131H	1	1	4	17	1			1	21				2	1	2	2	1	1	2	2		1	1	4	River	2		1	1	2	2		2								2	2	2	2	2	2	2		2
KO_133H	1	1	4	17	1			1	14				2	1	2	2	1	2	2	2		2	1	3		2		1	1	2	2		2								2	2	2	2	1	2	2		2
KO_134H	1	1	4	17	2			1	3				2	1	2	2	1	2	2	2		2	1	3		1		1	1	2	2		2								2	2	1	2	2	2	2		2
KO_135	1	1	4	17	2			1	15				2	1	2	2	1	2	2	1		1	2	2		2		1	1	2	2		2								2	2	2	2	2	2	2		2
KO-157	1	1	2	19	1			1	2				1	1	2	2	2	2	2	1		1	2	4		2		2	2	2	2	None	2								2	2	2	2	2	2	2		2
KO-1	1	1	1	1	5			1	8				2	1	2	1	1	2	2	1		1	1	2	River	1		1	1	2	2		1	2	2	2	2	2	Monkeys		2	2	1	2	2	1	2		2
K-4	1	1	1	1	9			1	7		72		2	1	2	1	1	2	2	1		1	1	2	Rain	1		1	1	2	2		2								2	2	1	2	2	2	1		2
KO-5	1	1	1	1	4			1	8				1	1	2	1	1	2	2	1		1	1	3		1		1	2	2	2		2								2	2	2	1	2	2	1		2
KO-7	1	1	1	1	6			1	2		4		1	1	2	1	1	2	2	1		1	1	2	River	1		1	1	1	1		2								2	2	1	2	2	1	1		2
KO-9	1	1	1	3	5			1	5				2	1	2	1	1	2	2	1		1	1	2	River	1		1	1	2	1		2								2	2	1	2	1	2	1		2
KO-1	1	1	1	3	8			1	9				2	1	2	1	1	2	2	1		1	1	3		1		1	1	2	2		1	2	2	2	2	2			2	1	2	1	1	1	1		2
K-97	1	1	4	13	1			1	7		5		2	1	2	2	1	2	2	1		1	2	2	None	2		1	2	2	1	None	2								1	1	1	2	1	1	2	None	2
KO-98	1	1	4	13	98			1	5				2	1	2	2	2	2	1	1		2	1	2	Dam	2		2	2	2	1	None	2								2	2	1	2	2	2	2	None	2
Ko-99	1	1	4	13	5			1	2				2	1	2	2	2	2	2	1		2	1	2	Dam	1		1	1	2	1	None	2								1	1	1	2	2	2	2	None	2
KO-1	1	1	4	13	4			1	1				2	1	2	2	2	2	1	1		1	2	2	None	2		2	2	2	2	None	2								1	1	1	2	1	2	2	None	2
K-11	1	1	4	13	5			1	5				2	1	2	2	1	2	1	1		2	1	2	Dam	2		2	2	2	1	None	2								2	2	2	2	2	2	2	No	2
K-12	1	1	4	13	2			1	4				2	1	2	2	2	2	1	1		1	2	2	None	2		2	2	2	1	None	2								1	2	2	2	2	1	2	None	2
K_13	1	1	4	13	3			1	3				2	1	2	2	2	2	2	1		1	2	2	None	2		2	2	2	2	None	2								2	2	2	2	2	2	2	None	2
KO-14	1	1	4	13	2			1	1				2	1	2	2	2	2	1	1		1	2	2	None	2		2	2	2	1	None	2								2	2	2	2	2	2	2	Nobe	2
KO-15	1	1	4	16	3			1	8				2	1	2	2	1	2	2	1		2	1	2	None	2		2	1	2	1	None	2								1	2	1	2	1	2	2	None	2
KO-16	1	1	4	16	2			1	1				2	1	1	2	2	2	2	2		2	1	2	River	1		2	1	2	1	None	2								2	2	2	2	2	2	2	None	2
kO-17	1	1	4	16	17			1	14				1	1	2	2	1	2	2	1		1	1	2	River	1		1	2	1	2	None	2								2	1	2	2	2	2	2	None	2
KO-18	1	1	4	16	2			1	6				2	1	2	2	2	2	2	1		2	1	2	River	1		1	1	2	1	None	2								1	2	1	2	2	2	2	Nonenone	2
KO-19	1	1	4	16	1			1	1				1	2	2	2	2	2	2	1		2	1	2	River	2		2	2	2	1	None	2								2	2	2	2	2	2	2	None	2
kO-11	1	1	4	16	1			1	1				1	2	2	2	2	2	1	1		1	2	4	River	2		2	2	2	1	None	2								2	2	2	2	2	2	2	None	2
1	1	1	4	16	1			1	2				2	1	2	2	2	2	1	1		2	1	2	River	1		1	2	2	2	None	2								1	2	1	2	2	2	2	None	1
KO-112	1	1	4	16	2			1	2				2	1	2	2	2	2	2	1		1	2	2	None	2		2	2	2	1	None	2								2	2	2	2	2	1	2	None	2
KO-113	1	1	4	15	2			1	2				2	1	2	2	1	2	2	2		1	2	2	River	1		2	1	2	1	None	2								2	2	1	2	2	1	2	None	2
K-114	1	1	4	15	2			1	12				2	1	2	2	1	2	2	1		1	2	2	River	1		1	1	2	2	None	2								1	2	1	2	2	1	2	N/a	1
KO-115	1	1	4	15	2			1	24				1	1	2	2	2	2	2	1		1	2	2	River	1		1	1	2	1	None	2								1	1	2	2	2	1	2	None	1
KO-116	1	1	4	15	4			1	11				1	1	2	2	2	2	2	1		2	1	3	River	1		1	1	1	2	None	2								2	2	2	2	2	2	2	None	2
KO-117	1	1	4	15	1			1	2				2	1	2	2	2	2	2	1		1	2	2	River	2		2	2	2	2	None	2								2	2	2	2	2	1	2	None	2
Ko-118	1	1	4	15	1			1	2				1	2	2	2	2	2	2	1		1	2	2	River	1		2	1	2	2	N/ a	2								2	2	2	2	2	1	2	None	2
KO-119	1	1	4	15	2			1	6				2	1	2	2	1	2	2	1		1	2	3	Ponds	1		2	1	2	1	None	2								2	2	1	2	2	2	2	None	2
KO-12	1	1	4	15	2			1	14				2	1	2	2	2	2	2	1		2	1	3	Ponds	1		2	1	2	2	None	2								2	2	2	2	2	2	2	None	2
KO122	1	1	4	14	1			1	1				2	1	2	2	2	2	2	1		2	1	1	River	2		2	2	2	2	None	2								2	2	2	2	2	2	2	None	2
KO-123	1	1	4	14	1			1	2				1	2	2	2	2	2	2	1		2	1	2	Ponds	1		2	1	2	1	None	2								2	2	2	2	2	2	2	None	2
KO-124	1	1	4	14	1			1	3				1	2	1	2	1	2	2	2		2	1	3	Borehole	1		1	1	2	2	None	2								1	2	1	2	2	2	1	None	2
KO-125	1	1	4	14	2			1	4				2	1	2	2	2	2	2	1		2	1	2	River	1		1	1	2	2	None	2								1	2	1	2	2	2	2	None	2
KO-126	1	1	4	14	1			1	1				2	1	1	2	2	2	2	2		2	1	3	Ponds	1		1	1	2	1	None	2								1	2	1	2	2	1	2	None	2
Ko127	1	1	4	14	1			1	15				2	1	2	2	2	2	2	1		1	2	2	None	2		2	2	2	2	None	2								2	2	2	2	2	2	2	None	2
KO-128	1	1	4	14	2			1	6				2	1	2	2	2	2	2	1		1	2	2	Ponds	2		2	1	2	1	None	2								2	2	2	2	2	2	2	None	2
KO-137	1	1	2	19	1			1	12				2	1	2	2	2	2	2	1		1	2	2	None	2		2	1	2	2	None	2								2	2	1	2	2	1	2	None	2
kO-141	1	1	2	18	2			1	6				2	1	2	2	2	2	2	1		1	2	2	River	2		2	2	2	2	None	2								2	2	1	2	2	1	2	None	2
KO-144	1	1	2	18	1			1	8	3			2	2	2	2	2	2	2	1		1	2	2		2		2	2	2	2		2								2	2	2	2	2	2	2		2
KO144	1	1	2	2	2			1	2				2	1	2	2	2	2	2	1		1	2	2		2		2	2	2	2		2								2	2	2	2	2	2	2		2
kO146	1	1	2	2	1			1	5				2	1	2	2	2	2	2	1		1	2	2		2		2	2	2	2		2								2	2	2	2	2	2	2		2
KO-148	1	1	2	2	2			1	6				2	1	2	2	1	2	2	1		1	2	4		1		1	1	2	1		2								2	2	1	2	2	2	2		2
KO149	1	1	2	2	1			1	8				2	1	2	2	2	2	2	1		1	2	2		2		2	2	2	2		2								2	2	2	2	2	2	2		2
KO-151	1	1	2	2	2			1	2				2	1	2	2	2	2	2	2		1	1	2		2		2	2	2	2		2								2	2	2	2	2	2	2		2
KO-154	1	1	2	19	1			1	4				2	1	2	2	2	2	2	1		1	2	2		2		2	2	2	2		2								2	2	1	2	2	2	2		1
KO-155	1	1	2	19	1			1	4				2	1	2	2	2	2	2	1		1	2	2		2		2	1	2	2		2								2	2	2	2	2	2	2		2
KO-159	1	1	2	19	2			1	6				2	1	2	2	2	2	1	1		1	2	2		2		2	1	2	2		2								2	2	1	2	2	2	2		2
KO-177	1	1	2	19	1			1	3				2	1	2	2	1	2	2	1		1	2	1		1		1	1	1	2		2								2	2	1	2	2	2	2		2
KO-18	1	1	2	19	3			1	4				1	2	2	2	1	2	2	1		2	2	1		1		1	1	2	2		2								2	2	2	2	2	2	1		2
KO-181	1	1	2	19	1			1	2				2	1	2	2	2	2	2	1		1	2	2		2		2	1	2	2		2								2	2	2	2	2	1	2		2
KO-183	1	1	2	19	1			1	2				2	1	2	2	2	2	2	1		1	2	2		2		2	1	2	2		2								2	2	2	2	2	1	2		2
KO-184	1	1	2	19	1			1	4				2	1	2	2	2	2	2	1		1	2	2		1		2	1	2	1		2								1	2	1	1	2	1	2		1
KO-185	1	1	2	13	2			1	2				2	1	2	2	2	2	1	1		1	2	2		2		2	2	2	2		2								2	2	1	2	2	2	2		2
KO-187	1	1	4	13	1			1	2				2	1	2	2	2	2	2	1		1	2	2		1		2	1	2	2		2								2	2	2	2	2	1	2		2
KO-188	1	1	4	13	1			1	8				2	2	2	2	2	2	2	1		1	2	2	Compounds through	2		2	2	2	2		2								2	2	1	2	2	1	2		2
KO-19	1	1	4	13	1			1	6				2	1	2	2	2	2	2	1		1	2	2		2		2	2	2	2		2								2	2	2	2	2	2	2		1
KO_132H	1	1	4	17	1			1	3				2	1	2	2	1	2	2	2		1	1	3		2		1	1	2	2		2								1	2	2	2	2	2	2		2
Ko_79	1	1	5	1	9			1	15				2	1	2	2	2	2	2	1		1	2	4	Piped water	1		2	1	2	1	None	2								1	2	2	2	2	2	2	None	2
K_8	1	1	5	1	4			1	3				2	1	2	2	2	1	2	1		1	2	4	River	2		2	1	2	1	Non	2								2	2	2	2	2	2	2	None	2
KO-11	1	1	1	3	8			1	6				2	1	2	1	1	2	2	1		1	1	1		1		1	1	1	2		2								2	1	1	2	2	1	1		2
KO-12	1	1	1	2	3			1	2				2	1	2	2	1	2	2	1		1	1	3		2		1	1	2	1		2								2	2	2	2	2	2	1		2
KO-14	1	1	1	2	3			1	4				1	2	2	1	1	2	2	1		2	1	3		1		1	1	2	1		1	2	2	2	2	2			2	1	2	2	1	1	1		2
KO-17	1	1	1	2	3			1	7	2	9		2	1	2	2	1	2	2	1		1	1	4		1		1	1	2	2		1	2	2	2	2	2			2	1	1	2	2	1	1		2
KO-21	1	1	1	3	5			1	6				2	1	2	2	1	2	2	1		1	1	4		1		1	1	2	1		2								2	2	1	2	1	1	2		2
KO-22	1	1	1	3	8			1	6				2	1	2	2	1	2	2	1		1	1	2		1		1	1	2	2		1	2	2	2	2	2			1	2	1	2	1	1	1		2
KO-23	1	1	1	3	1			1	3				2	1	2	1	1	2	2	1		1	1	4		1		1	1	2	2		1	2	2	2	2	2			2	1	2	2	2	2	2		2
Ko_81	1	1	5	11	8			1	15				2	1	2	2	1	2	2	1		1	2	4	Piped water	1		1	1	2	1	None	2								2	2	2	2	2	1	2	None	2
Ko_82	1	1	5	11	6			1	17				2	1	2	2	1	2	2	1		1	2	4	Piped water	1		2	1	2	1	None	2								2	2	2	2	2	2	2	None	2
Ko_83	1	1	5	11	3			1	1				2	1	2	2	1	2	2	1		2	1	3	Piped water	1		2	1	2	1	None	2								2	2	2	2	2	2	2	None	2
Ko_84	1	1	5	11	4			1	5				2	1	2	2	1	2	2	1		2	1	4	River	1		1	1	2	1	None	2								2	2	2	2	2	2	2	None	2
Ko_85	1	1	5	11	8			1	6				2	1	2	2	1	2	2	1		1	2	4	Piped water	2		1	1	2	1	None	2								2	2	2	2	2	2	2	None	2
KO_41H	1	1	2	6	3			1	17				2	1	2	2	2	2	2	1		1	1	4		1		1	1	1	1		2								1	2	2	2	2	1	2		1
KO_42H	1	1	2	6	5			1	2				2	1	2	2	2	2	2	1		2	1	3		1		1	1	2	2		2								2	2	2	2	2	2	2		2
KO_43H	1	1	2	6	2			1	6				2	1	2	2	2	2	2	1		1	2	4		2		1	1	2	2		2								2	2	2	2	2	1	2		2
KO_43H	1	1	2	6	2			1	6				2	1	2	2	2	2	2	1		1	2	4		2		1	1	2	2		2								2	2	2	2	2	1	2		2
KO_44H	1	1	2	6	3			1	6				2	1	2	2	2	2	2	1		1	2	4		1		1	1	2	2		2								2	2	2	2	2	1	2		2
KO_45H	1	1	2	6	1			1	11				2	1	2	2	2	2	2	1		1	2	4		2		1	1	2	2		2								1	1	1	2	2	1	2		2
KO_46H	1	1	2	6	2			1	8				2	1	2	2	2	2	2	1		1	2	4		2		1	1	2	2		2								2	2	1	2	2	2	2		2
KO_47H	1	1	2	6	3			1	11				2	1	2	2	2	2	2	1		2	1	4		1		1	1	2	2		2								1	2	2	2	2	2	2		2
KO_48H	1	1	2	6	3			1	6				2	1	2	2	2	2	2	1		2	2	4		1		1	1	2	2		2								2	2	2	2	1	2	2		2
Ko_85	1	1	5	11	4			1	3				2	1	2	2	1	2	2	1		1	2	4	Piped water	1		1	1	2	1	None	2								2	2	2	2	2	2	2	None	2
Ko_85	1	1	5	11	4			1	3				2	1	2	2	1	2	2	1		1	2	4	Piped water	1		1	1	2	1	None	2								2	2	2	2	2	2	2	None	2
Ko_87	1	1	5	11	3			1	6				2	1	2	2	2	2	2	1		1	2	4	Piped water	1		1	1	2	1	None	2								2	2	2	2	2	2	2	None	2
Ko_88	1	1	5	11	4			1	3				2	1	2	2	2	2	2	1		1	2	4	Piped water	1		1	1	2	1	No	2								2	2	2	2	2	2	2	None	2
Ko_89	1	1	5	12	4			1	4				2	1	2	2	1	2	2	1		1	2	4	Piped water	1		1	1	2	1	None	2								2	2	2	2	2	2	2	None	2
Ko_9	1	1	5	12	7			1	5				2	1	2	2	2	2	2	1		1	2	4	Piped water	1		1	1	2	1	None	2								2	2	2	2	2	2	2	None	2
Ko_91	1	1	5	12	6			1	11				2	1	2	2	1	2	2	1		1	2	4	Piped water	2		2	2	2	1	None	2								2	2	1	2	2	2	2	No	2
Ko_92	1	1	5	12	6			1	17				2	1	2	1	2	2	2	1		1	2	4	Piped water	2		2	2	2	1	None	2								2	2	2	2	2	2	2	None	2
Ko_93	1	1	5	12	6			1	9				2	1	2	2	2	2	2	1		1	2	4	Piped water	2		1	1	2	1	None	2								1	2	2	2	2	2	2	None	2
Ko_94	1	1	5	12	4			1	7				2	1	2	2	1	2	2	1		1	1	4	Piped water	1		1	1	2	2	None	2								2	2	2	2	2	2	2	None	2
KO-26	1	1	1	4	4			1	7				2	1	2	1	1	2	2	1		2	1	1		1		1	1	2	2		2								2	2	1	2	1	2	2		2
KO-28	1	1	1	4	3			1	4	1			2	1	2	2	1	2	2	1		1	1	1		1		2	1	2	2		2								2	2	2	2	2	2	2		2
KO-29	1	1	1	4	3			1	1				2	1	2	2	1	2	2	1		1	2	3		2		2	2	2	1		2								2	2	2	2	2	2	2		2
KO-3	1	1	1	4	2			1	2				2	1	2	2	1	2	2	1		1	2	3		1		1	1	2	2		2								2	1	1	2	2	2	1		2
KO-32	1	1	1	4	1			1	2				2	1	2	2	1	2	2	1		1	1	3	Rain	1		1	1	2	1		2								2	2	1	2	2	1	1		2
Ko_95	1	1	5	12	5			1	3				2	1	2	2	2	2	2	1		1	2	4	Piped water	1		1	1	2	1	None	2								2	2	2	2	2	2	2	None	2
Ko_96	1	1	5	12	5			1	7				2	1	2	2	1	2	2	2		2	1	4	Piped water	1		1	1	2	1	None	2								1	2	2	2	2	2	2	None	2
KO_43H1	1	1	2	7	2			1	4				2	1	2	2	2	2	2	1		2	1	4		1		1	1	2	2		2								2	2	2	2	2	2	2		2
KO_43H2	1	1	2	7	3			1	3				2	1	2	2	2	2	2	1		2	1	4		1		1	1	2	2		2								2	2	2	2	2	2	2		2
KO_49H	1	1	2	7	2			1	8				2	1	2	2	2	2	2	1		2	1	3		1		1	1	2	2		2								2	2	2	2	2	2	2		2
KO_5H	1	1	2	7	4			1	12				2	1	2	2	2	2	2	1		1	2	4		1		1	1	2	2		2								2	2	2	2	2	1	2		2
KO_52H	1	1	2	7	3			1	7				2	1	2	2	2	2	2	1		1	2	4		2		1	1	2	2		2								2	2	2	2	2	1	2		2
KO_53H	1	1	2	6	3			1	5				2	1	2	2	2	2	2	1		1	1	4		1		1	1	2	2		2								2	2	2	2	2	1	2		2
KO_54H	1	1	2	7	1			1	4				2	1	2	2	2	2	2	1		2	1	4		1		1	1	2	2		2								2	1	2	2	2	2	2		2
KO_55H	1	1	2	7	3			1	6				2	1	2	2	2	2	2	1		1	2	4		1		2	1	2	2		2								2	2	1	2	2	2	2		2
KO_56H	1	1	2	7	4			1	9				2	1	2	2	2	2	2	1		1	2	4		1		1	1	2	2		2								2	2	2	2	2	1	2		2
KO_57H	1	1	2	8	3			1	1				2	1	2	2	2	2	2	1		1	2	4		1		1	1	2	2		2								2	2	1	2	2	1	2		2
KO_58H	1	1	2	8	2			1	4				2	1	2	2	2	2	2	1		1	2	4		1		1	1	2	2		2								2	2	2	2	2	2	2		2
KO_59H	1	1	2	8	1			1	4				2	1	2	2	2	2	2	1		1	2	4		1		1	1	2	2		2								2	2	1	2	2	1	2		2
KO_61H	1	1	2	8	2			1	3				2	1	2	2	2	2	2	1		2	1	4		1		1	1	2	2		2								2	2	2	2	1	2	2		2
KO_64H	1	1	2	8	2			1	6				2	1	2	2	2	2	2	1		1	2	4		1		1	1	2	1		2								2	2	2	2	2	1	2		2
Ko_151	1	1	5	11	7			1	5				2	1	2	2	2	2	2	1		1	2	4	River	2		2	2	2	2	None	2								2	2	2	2	2	2	2	None	2
Ko_152	1	1	5	11	4			1	1				2	1	2	2	1	2	2	1		2	1	4	River	1		1	1	2	2	None	2								2	2	2	2	2	2	2	None	2
Ko_153	1	1	5	11	3			1	1				2	1	2	2	1	2	2	2		1	2	4	River	1		1	1	2	1	None	2								2	2	2	2	2	2	2	None	2
Ko_154	1	1	5	11	5			1	4				2	1	2	1	1	2	2	1		2	1	3	River	1		1	1	2	2	None	2								2	2	2	2	2	2	2	None	2
Ko_155	1	1	5	11	6			1	4				2	1	2	1	1	2	2	1		2	1	4	River	1		1	1	2	2	None	2								2	2	2	2	2	2	2	None	2
Ko_157	1	1	5	11	4			1	1				2	2	2	2	1	2	2	1		1	2	4	River	1		1	1	2	1	None	2								2	2	1	2	2	2	2	None	2
Ko_156	1	1	5	11	4			1	5				2	1	2	1	1	2	2	2		2	1	4	River	1		1	1	2	2	None	2								2	2	2	2	2	2	2	None	2
KO_169H	1	1	2	5	2			1	5				2	1	2	2	2	2	2	1		2	1	4		1		1	1	2	2		2								2	2	2	2	2	1	2		2
KO_17H	1	1	2	5	2			1	5				2	1	2	2	2	2	2	1		2	1	3		1		1	1	2	1		2								1	2	2	2	2	2	2		2
KO_171H	1	1	2	5	1			1	6				2	1	2	2	2	2	2	1		1	2	4		1		1	1	2	1		2								2	2	2	2	2	1	2		2
KO _173H	1	1	2	5	3			1	5				2	1	2	2	2	2	2	1		2	1	4		1		1	1	2	1		2								2	2	1	2	2	2	2		2
KO_173H	1	1	2	5	1			1	9				2	1	2	2	2	2	2	1		2	1	4		1		1	1	2	2		2								2	2	1	2	2	2	2		2
KO_173H	1	1	2	5	1			1	12				2	1	2	2	2	2	2	2		2	1	4		1		1	1	2	2		2								2	2	1	2	2	2	2		2
KO_175H	1	1	2	5	3			1	4				2	1	2	2	2	2	2	1		2	1	4		1		1	1	2	2		2								2	2	1	2	2	2	2		2
KO_176H	1	1	2	5	1			1	9				2	1	2	2	2	2	2	1		2	1	3		1		1	1	2	2		2								2	1	2	2	2	2	2		2
Ko_158	1	1	5	11	7			1	8				2	1	2	2	1	2	2	1		1	1	4	River	1		1	1	2	1	Breach birth	2								2	2	2	2	2	2	2	None	2
KO-194	1	1	1	4	3			1	1				2	1	2	2	1	2	2	1		2	1	3		1		1	1	2	1		2								2	2	2	2	2	2	2		2
KO-196	1	1	1	4	2			1	4				2	1	2	2	1	2	2	1		1	1	3		1		1	1	2	2		2								2	1	1	2	2	2	2		1
KO-2	1	1	1	4	1			1	2				2	1	2	2	1	2	2	1		1	2	3		1		2	1	1	2		2								2	1	2	1	1	2	1		2
KO-22	1	1	4	16	1			1	4				2	1	2	2	2	2	2	1		1	2	2		1		2	2	2	2		2								2	2	1	2	2	2	2		2
KO-23	1	1	4	16	2			1	2				2	1	2	2	2	2	2	1		1	2	3	Pond	1		1	1	2	2		2								2	2	2	2	2	2	2		2
Ko_66	1	1	3	9	5			1	6				2	2	2	2	1	2	2	2		2	1	4	River	1		1	1	2	1	No	2								2	2	1	2	2	2	2	No	2
KO-182	1	1	2	19	1			1	3				2	1	2	2	2	2	1	1		1	2	2		2		2	1	2	2		2								2	2	2	2	2	2	2		2
KO-142	1	1	4	18	2			1	5				2	1	2	2	2	2	2	2		3	2	2	River	2		2	2	2	2	None	2								2	2	2	2	2	2	2	None	2
Ko -1HH	1	1	1	3	1			1	3				2	1	2	2	2	2	2	1		1	2	2		2		2	2	2	2		1	2	2	2	2	2	Monkeys		1	2	1	2	1	1	1		1
KO-2	1	1	1	1	3			1	3				2	1	2	1	1	2	2	1		1	1	3	Rain	1		1	1	2	2		2								2	2	2	2	2	2	2		2
KO-3	1	1	1	1	2			1	12		1		2	1	2	1	1	2	2	1		1	1	4	River	1		1	1	2	2		2								2	2	2	2	1	2	2		2
KO-6	1	1	1	1	3			1	8				2	1	2	1	2	2	2	1		1	2	3		1		1	1	1	1		2								2	2	2	2	2	2	1		2
KO-8	1	1	1	1	5			1	18				2	1	2	1	2	2	2	1		1	1	2	River	1		1	1	2	1		1	2	2	2	2	2	Monkeys		2	2	2	2	1	2	2		2
K-4	1	1	1	1	9			1	7		72		2	1	2	1	1	2	2	1		1	1	2	Rain	1		1	1	2	2		2								2	2	1	2	2	2	1		2
KO-7	1	1	1	1	6			1	2		4		1	1	2	1	1	2	2	1		1	1	2	River	1		1	1	1	1		2								2	2	1	2	2	1	1		2
1	1	1	4	17	1			1	18				2	1	2	1	1	2	2	2		2	1	3		2		1	1	2	2		2								2	2	2	2	2	2	2		2
KO-138	1	1	2	19	2			1	12				2	1	2	2	2	2	2	2		1	2	2	None	2		2	2	2	2	None	2								2	2	2	2	2	2	2	None	2
KO-139	1	1	2	19	1			1	4				2	1	2	2	2	2	2	1		1	2	2	None	2		2	1	2	1	None	2								2	2	2	2	2	2	2	None	2
KO-14	1	1	2	18	1			1	12				2	1	1	2	2	2	2	1		1	2	2	River	2		2	2	2	2	None	2								2	2	2	2	2	2	2	None	2
KO143	1	1	2	18	1			1	8				2	1	2	2	2	2	2	1		1	2	2		2		2	2	2	2		2								1	2	1	2	2	1	2		2
KO-147	1	1	2	2	3			1	3				2	1	2	1	1	2	2	1		2	1	3		1		1	1	2	2		2								2	2	2	2	2	2	1		2
KO-15	1	1	2	2	1			1	2				2	1	2	2	2	2	2	1		1	2	2		2		2	2	2	2		2								2	2	2	2	2	2	2		2
KO-152	1	1	2	2	2			1	3				2	1	2	1	1	2	2	2		1	2	2		2		2	2	2	2		2								2	2	2	2	2	1	2		2
KO-153	1	1	2	19	1			1	4				2	1	2	2	2	2	1	1		1	2	2		2		2	2	2	2		2								2	2	1	2	2	2	2		2
KO+156	1	1	2	19	1			1	2				2	1	2	2	2	2	2	1		1	2	2		1		1	1	2	2		2								2	2	1	2	2	2	2		2
KO-158	1	1	2	19	3			1	5				2	1	2	2	1	2	2	1		1	2	2		1		1	1	2	2		2								2	2	2	2	2	2	2		2
KO-16	1	1	2	19	1			1	2				2	1	2	2	2	2	1	1		1	2	4		2		2	1	2	2		2								2	2	1	2	2	1	2		2
KO-178	1	1	2	19	1			1	2	3			2	1	2	1	1	2	2	1		1	2	2		1		1	1	2	2		2								2	2	2	2	2	2	2		2
KO-179	1	1	2	19	2			1	4				2	1	2	2	1	2	2	1		1	2	2		1		1	1	1	2		2								2	2	2	2	2	2	1		2
KO-186	1	1	4	13	1			1	4				2	1	2	2	2	2	1	1		1	2	2	River	2		2	1	2	2		2								2	2	1	2	2	2	2		2
KO-189	1	1	4	13	1			1	2				2	1	2	2	2	2	1	1		1	2	2		2		2	2	2	2		2								2	2	1	2	2	1	2		2
KO-191	1	1	4	16	1			1					2	1	2	2	2	2	2	1		1	2	2		2		2	1	2	2		2								1	1	1	2	2	1	2		2
KO192	1	1	4	16	2			1	8				2	1	2	2	2	2	1	1		1	2	2	River	1		1	1	2	1		2								2	2	2	1	2	1	1		2
KO-13	1	1	1	2	7			1	3		5		2	1	2	2	1	2	2	1		1	1	3	Rain	1		1	1	2	2		1	2	2	2	2	2			2	2	2	1	2	2	1		2
KO-15	1	1	1	2	5			1	9	2			2	1	2	1	1	2	2	1		1	1	3		1		1	2	2	1		1	2	2	2	1	2	Monkeys		2	2	2	1	2	2	2		2
KO-16	1	1	1	2	4			1	2				1	2	2	2	1	2	2	1		1	1	2		2		1	1	2	2		2								2	2	2	2	2	2	2		2
Ko-18	1	1	1	2	4			1	3	8			1	2	2	2	1	2	2	1		1	1	3		3		1	1	2	2		1	2	2	2	2	2			2	2	2	2	2	2	1		2
KO-19	1	1	1	3	5			1	9				2	2	2	2	1	2	2	1		1	1	2	Rain	1		1	1	2	1		1	2	2	2	2	2			2	2	2	2	2	2	2		2
KO-2	1	1	1	3	3			1	4				2	1	2	2	1	2	2	1		1	1	3		1		1	1	2	2		1	2	2	2	1	2			2	2	2	2	2	2	2		2
KO-24	1	1	1	3	4			1	7				2	1	2	2	1	2	2	1		2	2	1		1		1	1	2	2		2								2	2	2	2	2	2	1		2
KO-25	1	1	1	4	2			1	3				2	1	2	2	1	2	2	1		1	2	2		1		1	1	2	2		2								2	2	2	2	2	2	1		2
KO-27	1	1	1	4	1			1	2				2	1	2	2	1	2	2	1		1	1	4		1		1	1	2	1		1	2	2	2	1	2	Monkeys		2	2	2	2	2	2	1		2
KO-31	1	1	1	4	1			1	3				2	1	2	2	1	2	2	1		1	2	3		1		1	1	2	2		2								2	2	2	2	2	2	1		2
KO-193	1	1	1	4	2			1	6				1	2	2	2	1	2	2	2		1	2	2		1		1	1	2	2		2								2	2	2	2	2	2	2		2
KO-195	1	1	1	4	3			1	9				2	1	2	1	2	2	1	2		2	1	2		1		1	1	1	2		2								1	2	1	2	2	2	1		2
KO-197	1	1	1	2	5			1	5				2	1	2	2	1	2	1	2		1	2	4		2		2	2	2	2		2								2	2	2	2	2	2	2		2
KO-198/B	1	1	1	4	2			1	3				1	2	2	1	1	2	1	1		1	2	2		1		2	1	2	2		2								2	2	2	2	2	2	1		2
KO-199	1	1	1	4	3			1	2				2	1	2	1	1	2	1	2		1	2	2		1		2	1	2	2		2								2	2	2	1	2	2	1		1
KO-21	1	1	4	16	1			1	2				2	1	2	2	2	2	2	1		1	2	2		2		2	2	2	2		2								2	2	1	2	2	2	2		2
MA1H	1	2	6		2	25		1		5			1	2	2	2	1	2	2	2		2	1	2		1		2	1	2	1		1	2	2	1	2	2			1	1	2	2	2	2	2		2
MA1H	1	2	6		1	29		1		4			1	2	2	2	1	2	2	2		2	1	2	Dam	1		2	1	2	1		1	2	2	1	2	2			1	1	2	2	2	2	2		1
MA11H	1	2	6		1	29		1		2			1	2	2	2	1	2	2	2		2	1	2		1		2	2	1	1		1	2	2	1	2	2			2	2	2	2	2	2	2		2
MA13H	1	2	6		1	29		1		3			1	2	2	2	1	2	2	2		2	1	2	Dam	1		1	1	2	1		1	2	2	1	2	2			2	2	2	2	2	2	2		1
MA14H	1	2	6		2	29		1		18			1	2	2	2	1	2	2	2		2	1	1	Borehole	1		1	1	2	1		1	2	2	1	2	2			1	2	2	2	2	2	2		1
MA16H	1	2	6		2	29		1		2			1	2	1	2	1	2	2	2		2	1	2	Dam	1		2	2	2	2		1	2	2	1	2	2			1	2	1	2	2	2	2		1
MA17H	1	2	6		2	27		1		4			1	2	2	2	1	2	2	2		2	1	2		1		1	1	2	1		1	2	2	1	2	2			1	2	2	2	2	2	2		1
MA17H	1	2	6		2	27		1		4			1	2	2	2	1	2	2	2		2	1	2		1		1	1	2	1		1	2	2	1	2	2			1	2	2	2	2	2	2		1
MA2H	1	2	6		2	27		1		4			1	2	2	2	1	2	2	2		2	1	2	Dam	1		2	1	2	1		1	2	2	1	2	2			1	2	2	2	2	2	2		1
MA22H	1	2	6		2	27		1		25			1	2	2	2	1	2	2	2		2	1	2	Dam	1		1	1	2	1		1	2	2	1	2	2			1	2	1	2	2	1	2		1
MA234H	1	2	8		1	18		1		5			1	2	2	1	2	2	2	2		2	1	1		1		1	1	2	1		1	2	2	2	2	2	Dikdik,hyenas		1	2	1	2	2	1	2		1
MA35H	1	2	8		1	18		1	8	25			1	2	2	2	1	2	2	1		2	1	3		1		1	1	2	1		1	2	2	2	2	2	Hyenas, dikdik		1	1	2	2	1	1	2		1
MA237	1	2	8		5	18		1		42			1	2	2	1	1	2	2	2		2	1	3		1		1	1	2	2		1	2	2	2	2	2	Hyenas, dikdik		1	1	1	2	2	2	2		1
MA238H	1	2	8		2	18		1		15			1	2	2	2	1	2	2	2		2	1	3		1		1	1	2	1		1	2	2	1	2	2	Hyenas		2	2	2	2	1	1	2		1
MA239H	1	2	8		2	18		1		6			1	2	2	2	1	2	2	2		2	1	3	Dam	1		1	1	2	1		1	2	2	1	2	2			1	1	2	2	2	1	2		1
MA23H	1	2	6		2	27		1		2			1	2	1	2	1	2	2	2		2	1	2	Dam	1		2	1	2	1		1	2	2	1	2	2			1	1	2	2	2	2	2		1
MA24H	1	2	8		1	18		1		32			1	2	2	2	1	2	2	2		2	1	3	Dam	1		1	1	2	1		1	2	2	2	2	2	Hyenas		1	1	2	2	1	1	2		1
MA26H	1	2	6		2	26		1		2			1	2	2	1	2	2	2	2		2	1	3	Borehole	1		1	1	2	1		1	2	2	1	2	2			1	2	1	2	2	1	2		1
MA27H	1	2	6		1	26		1	6	15			1	2	2	1	1	2	2	2		2	1	3	Borhol e	1		1	1	2	1		1	2	2	1	2	2			2	2	2	2	2	1	2		1
MA2H	1	2	6		1	25		1		4			1	2	2	2	1	2	2	2		2	1	2	No	1		2	1	1	1		1	2	2	2	2	2			1	2	2	2	2	2	2		1
MA3H	1	2	6		2	26		1		25			1	2	2	2	1	2	2	2		2	1	3	Borehole	1		1	1	2	1		1	2	2	1	2	2			1	1	2	2	1	1	2		1
MA33H	1	2	6		2	28		1	1	6	1		1	2	2	1	1	2	2	2		2	1	2	Dam	1		1	1	2	1		1	2	2	2	2	2			1	1	2	2	1	1	2		1
MA34H	1	2	6		2	28		1	3	2			1	2	2	1	2	2	2	2		2	1	1	Lake Baringo	1		1	1	2	1		1	2	2	1	2	2			1	2	2	2	2	1	2		1
MA36H	1	2	6		2	28		1	6	2			1	2	2	1	2	2	2	2		2	1	2	Lake Baringo	1		1	1	2	1		1	2	2	2	2	2			1	2	1	2	1	1	2		1
MA39H	1	2	6		2	28		1	6	1	15		1	2	2	1	1	2	2	2		2	1	3	Lake Baringo	1		1	1	2	1		2								1	1	1	2	1	1	2		1
MA3H	1	2	6		2	25		1		2			1	2	2	1	1	2	2	2		2	1	2		1		2	1	1	1		1	2	2	1	2	2			2	2	2	2	2	2	2		2
MA41	1	2	6		4	3		1	2	27			1	2	2	2	1	2	2	2		2	1	2	River	1		1	1	2	1		2								2	2	2	2	1	1	2		1
MA47H	1	2	6		3	3		1		5			1	2	2	2	1	2	2	2		2	1	4		1		1	1	2	1		2								1	2	2	2	1	1	2		1
MA5H	1	2	6		1	25		1		15			1	2	2	1	2	2	2	2		2	1	2		1		2	2	1	1		1	2	2	1	2	2			2	2	2	2	2	2	2		1
MA6H	1	2	6		2	25		1		42			1	2	2	1	1	2	2	2		2	1	2		1		2	1	1	1		1	2	2	1	2	2			2	2	2	2	2	2	2		2
MA7H	1	2	6		3	25		1		4			1	2	2	2	1	2	2	2		2	1	1	Borehole	1		2	1	1	1		1	2	2	1	2	2			1	2	2	2	2	2	2		1
MA38H	1	2	6		3	28		1		55	27		1	2	2	2	1	2	2	2		2	1	1	Lake Baringo	1		1	1	2	1		2								1	1	1	2	1	1	2		2
MA43H	1	2	6		3	3		1			3		1	2	2	2	1	2	2	2		2	1	2		2		1	1	2	1		2								2	2	2	2	2	1	2		2
MA45H	1	2	6		3	3		1		5	2		1	2	2	2	1	2	2	2		2	1	4	Dam	1		1	1	2	1		1	2	2	1	2	2			1	1	2	2	1	1	2		1
MA5H	1	2	6		1	3		1		52			1	2	1	2	1	2	2	2		2	1	3	None	1		1	1	1	2		2								1	2	1	1	1	1	1		1
MA54	1	2	6		1	3		1		15			1	2	1	2	1	2	2	2		2	1	3		1		1	1	2	2		3								1	1	1	1	1	1	1		1
MA59H	1	2	6		1	1		1	15	4			1	2	1	2	1	2	2	2		2	1	2	River	1		1	1	2	2		3								1	1	1	1	1	1	1		1
MA59H	1	2	6		1	1		1	15	4			1	2	1	2	1	2	2	2		2	1	2	River	1		1	1	2	2		3								1	1	1	1	1	1	1		1
MA6B	1	2	6		1	1		1	1				1	2	1	2	1	2	2	2		2	1	3		1		1	1	2	2		3								2	2	2	2	2	2	2		2
MA61H	1	2	6		1	1		1	1				1	2	1	2	1	2	2	2		2	1	3		1		1	1	2	2		3								2	2	1	2	2	1	2		1
MA62	1	2	6		1	1		1	5				1	2	1	2	1	2	2	2		2	1	2		1		1	1	2	2		3								1	1	1	2	1	1	1		1
MA63H	1	2	6		2	1		1		4			1	2	1	2	1	2	2	2		2	1	2		1		1	1	2	2		3								1	1	1	2	1	1	2		1
MA64H	1	2	6		1	1		1	4				1	2	2	2	1	2	2	1		2	1	1		2		1	1	2	2		2								2	2	1	2	1	1	2		1
MA65H	1	2	6		1	1		1	5				1	2	1	2	1	2	2	2		2	1	2		1		1	1	2	2		3								1	2	1	1	1	1	1		1
MA67H	1	2	6		1			1		6			1	2	1	2	1	2	2	2		2	1	3		1		1	1	2	2		3								1	1	1	2	1	1	1		1
MA69H	1	2	6		1	2		1		15			1	2	1	2	1	2	2	2		2	1	2		1		1	1	2	2		3								1	1	1	2	1	1	1		1
MA68H	1	2	6		1	2		1	1				1	2	1	2	2	2	2	2		2	1	3	None	1		1	1	2	2		3								1	1	1	2	2	2	2		1
MA75H	1	2	6		4	5		1		11			1	2	1	2	1	2	2	2		2	1	3		1		1	1	2	2		3								1	1	2	2	2	2	2		1
MA78H	1	2	6		1	5		1	2				1	2	2	1	1	2	2	2		2	1	2		3		1	1	2	2		3								2	2	2	2	2	1	2		2
MA82	1	2	6		1	5		1	2				1	2	2	2	1	2	2	2		2	1	2		2		1	1	2	2		3								2	2	2	2	2	2	2		1
MA86H	1	2	6		1	6		1		1			1	2	1	1	1	2	2	2		2	1	3		1		1	1	2	2		3								1	1	1	2	1	1	2		1
MA82H	1	2	6		1	4		1		3			1	2	1	2	1	2	1	2		1	2	3		1		1	1	2	2		2								1	1	1	1	1	1	1		1
MA98H	1	2	6		1	4		1		8			1	2	1	2	1	2	2	2		2	1	3		1		1	1	1	2		3								1	1	1	1	1	1	1		1
MA13H	1	2	9		1	19		1			21		1	2	2	1	1	2	2	1		2	1	3		1		1	1	2	2		2								2	2	2	2	2	2	2		2
MA14H	1	2	9		1	19		1	4				1	2	2	2	1	2	2	2		2	1	3		1		1	1	2	2		1	1	2	1	2	2			1	1	1	1	2	2	1		2
MA15H	1	2	9		1	21		1			5		1	2	2	2	1	2	2	2		2	1	2	Seasonal river	1		2	1	2	2		1	1	2	1	2	2			1	1	2	1	1	1	1		1
MA16H	1	2	9		1	21		1	1				1	2	2	2	1	2	2	2		2	1	2	Seasonal river	1		1	1	2	2		1	2	2	1	2	2	Baboon		1	1	2	2	1	1	2		2
MA18H	1	2	9		1	21		1	2				1	2	2	2	1	2	2	2		2	1	2	Seasonal river	1		1	1	2	2		1	1	1	1	2	2	Baboons		2	2	2	2	2	1	2		2
MA19H	1	2	9		1	21		1	15	25	27		1	2	2	2	1	2	2	2		2	1	3		1		1	1	2	2		1	2	2	1	2	2			2	1	2	1	1	1	2		2
MA11H	1	2	9		2	21		1	7	25	18		1	2	2	2	1	2	2	2		2	1	3	Lake Bagoria	1		1	1	2	2		1	1	2	1	1	2			2	2	2	2	2	2	1	Deorrhea	3
MA111H	1	2	9		2	21		1	1	45	3		1	2	2	2	1	2	2	1		2	1	3	Lake Bogoria	1		1	1	2	2		1	1	2	1	2	2			1	1	1	2	2	1	2		2
MA112H	1	2	9		1	21		1	1	15			1	2	2	2	1	2	2	2		2	1	3		1		1	1	2	2		1	1	2	1	1	2	Monkeys		1	2	2	2	2	1	1		3
MA113H	1	2	9		2	23		1			5		1	2	2	2	1	2	2	2		2	1	3		1		2	1	2	2		1	1	2	2	2	2			2	2	2	2	2	1	1		2
MA115	1	2	9		1	23		1	12	18			1	2	2	2	1	2	2	2		2	1	3	Lake	1		1	1	2	2		1	1	2	1	2	2			1	2	2	2	1	1	2		3
MA117H	1	2	9		1	23		1	5	12			1	2	2	2	1	2	2	2		2	1	3	Lake	1		1	1	2	2		1	1	2	1	2	2			1	1	2	1	2	1	2		2
MA117	1	2	9		1	23		1		5	8		1	2	2	2	1	1	2	2		2	1	2		1		2	1	2	2		1	1	2	2	2	2			2	1	1	1	2	1	2		1
MA12H	1	2	9		1	23		1	6	14			1	2	2	2	1	2	2	2		2	1	3		1		1	1	2	2		1	1	2	1	2	2	Warthog		1	2	1	1	1	1	2		1
MA121H	1	2	9		1	22		1	12	8			1	2	2	2	1	2	2	2		1	1	3		1		1	1	2	2		1	1	2	1	2	2			1	1	1	1	1	1	1		2
MA122H	1	2	9		1	22		1	15	42	31		1	2	2	2	1	2	2	2		2	1	3		1		1	1	2	2		1	1	2	1	2	2	Tortoise		2	1	1	2	2	1	1		3
MA123H	1	2	9		1	22		1	4	11	9		1	2	2	2	1	2	2	2		2	1	3	Swamp	1		2	1	2	2		1	1	2	1	2	2			1	1	2	2	1	1	1		2
MA123H	1	2	9		1	22		1	4	11	9		1	2	2	2	1	2	2	2		2	1	3	Swamp	1		2	1	2	2		1	1	2	1	2	2			1	1	2	2	1	1	1		2
MA124H	1	2	9		1	22		1	4		12		1	2	2	1	1	2	2	2		2	2	3		1		1	1	2	2		1	1	2	1	2	2			1	1	1	1	1	1	1		1
MA125H	1	2	9		1	22		1	1	9	1		1	2	1	1	1	2	2	1		1	1	3	Swamp	1		2	1	2	2		3								1	1	2	2	2	1	2		2
MA127H	1	2	9		1	22		1	8	12	9		1	2	2	2	1	2	2	2		2	1	3	Swamp	1		1	1	2	2		1	1	2	1	2	2			1	2	1	2	2	1	1		2
MA127H	1	2	9		1	22		1	8	12	9		1	2	2	2	1	2	2	2		2	1	3	Swamp	1		1	1	2	2		1	1	2	1	2	2			1	2	1	2	2	1	1		2
MA128H	1	2	9		1	22		1	8	15	19		1	2	2	2	1	2	2	2		2	1	3	Swamp	1		1	1	2	2		1	1	2	1	2	2			1	2	1	2	2	2	1		2
MA129H	1	2	9		1	2		1	8	14	8		1	2	2	2	1	2	2	2		2	1	3		1		1	1	2	2		1	1	2	1	2	2			1	2	1	2	1	1	1		2
MA129H	1	2	9		1	2		1	8	14	8		1	2	2	2	1	2	2	2		2	1	3		1		1	1	2	2		1	1	2	1	2	2			1	2	1	2	1	1	1		2
MA13J	1	2	9		1	2		1		25	14		1	2	2	2	1	2	2	2		2	1	3		1		2	1	2	2		1	1	2	1	2	2			1	2	2	1	2	1	1		2
MA133H	1	2	9		1	2		1	8	19	7		1	2	2	2	1	2	2	2		2	1	3		1		1	1	2	2		1	1	2	1	2	2			1	1	1	1	1	1	1		2
MA134H	1	2	9		1	2		1		26			1	2	2	2	1	2	2	2		2	1	3		1		1	1	2	2		2								2	1	2	2	2	2	2		2
MA135H	1	2	9		1	2		1	18	29	8		1	2	2	2	1	2	2	2		2	1	3		1		2	1	2	2		1	1	2	2	2	2			2	1	2	2	2	1	1		3
MA136H	1	2	9		1	2		1		2	17		1	2	2	2	1	2	2	2		2	1	3		1		1	1	2	2		1	1	2	1	2	2			1	2	2	2	1	1	2		2
MA137H	1	2	9		1	24		1		15	52	3	1	2	2	2	1	2	2	2		2	1	3	Swamp	1		1	1	2	2		1	1	2	1	2	2			1	2	1	2	2	1	2		1
MA138H	1	2	9		1	24		1	5	18	8		1	1	2	2	1	2	2	1		2	1	3		1		1	1	2	2		2								1	2	2	2	2	2	2		2
MA139H	1	2	9		1	24		1	18	7	51		1	2	2	1	1	2	2	1		1	1	3		1		2	1	2	2		1	1	2	2	2	2			1	2	1	2	2	2	2		2
MA14H	1	2	9		1	24		1		29	21		1	2	2	2	1	2	2	2		2	1	3		1		1	1	2	2		1	1	2	1	2	2			1	1	2	1	2	1	2		2
MA141H	1	2	9		1	24		1	4	13	9		1	2	2	2	1	2	2	2		2	1	3		1		1	1	2	2		1	1	2	1	2	2			1	2	1	2	2	1	1		2
MA142H	1	2	9		1	24		1		28	17		1	2	2	2	1	2	2	2		2	1	3		1		2	1	2	2		1	1	2	2	2	2			1	1	1	2	1	1	1		1
MA143H	1	2	9		1	24		1	13	27	8		1	2	2	2	1	2	2	2		2	1	3		1		1	1	2	2		1	1	2	1	2	2			2	1	1	1	2	1	2		1
MA144H	1	2	9		1	24		1	14	18	29		1	2	2	2	1	2	2	2		2	1	3		1		1	1	2	2		1	1	2	1	2	2			1	2	1	1	1	1	1		3
MA146	1	2	7		1	7		1	5		2		1	2	2	1	2	2	2	2		2	1	3	No	2		2	1	2	2	No	3								1	2	2	1	2	2	2	No	3
MA147	1	2	7		1	7		1	22				1	2	2	1	2	2	2	1		1	2	4	No	2		2	2	2	1	No	2								2	2	2	2	2	2	2	No	2
MA148	1	2	7		2	7		1		25			1	2	2	2	1	2	2	2		2	1	3	No	3		2	1	2	2	No	3								1	2	1	1	2	2	2	No	1
MA152	1	2	7		1	7		1		32			1	2	2	2	1	2	2	2		2	1	3	No	2		2	1	2	2	No	1	2	2	1	1	2	No		1	1	1	2	1	2	2	No	1
MA153H	1	2	7		1	1		1	15	35			1	2	2	2	1	2	2	2		2	2	3	No	1		2	1	2	2	No	1	1	2	1	2	2	No		1	1	1	2	1	2	2	No	1
MA157H	1	2	7		3	1		1			32		1	2	2	1	2	2	2	2		2	1	3	No	3		2	2	2	2	No	3								2	2	2	2	2	2	2	No	2
MA159H	1	2	7		2	1		1		17			1	2	2	1	2	2	2	2		2	1	3	No	1		2	1	2	2	No	1	2	2	1	2	2	No		1	2	2	1	1	2	2	No	1
MA16H	1	2	7		4	1		1	6				1	2	2	2	2	2	2	1		2	1	4	No	2		1	1	2	2		2								2	2	2	2	2	2	2		2
MA161H	1	2	7		1	12		1	45				1	2	2	1	2	2	2	2		2	1	3	No	2		2	1	2	2	No	2								2	2	2	2	2	1	2		2
MA164H	1	2	7		2	12		1	62		28		1	2	2	1	2	2	2	2		2	1	3		1		2	1	2	2		1	1	2	2	2	2			2	2	2	2	1	2	2		2
MA166H	1	2	7		1	12		1	5	12			1	2	2	2	2	2	2	1		1	2	4		2		2	2	1	2		2								2	2	2	2	1	2	2		2
MA168H	1	2	7		1	12		1		116	25		1	2	2	1	2	2	2	2		2	1	3		1		2	2	1	2		1	2	2	1	2	2			1	2	1	2	2	1	2		1
MA169H	1	2	7		3	8		1	8	3			1	2	2	2	1	2	2	2		2	1	3		2		1	1	2	2		2								1	2	1	2	1	2	1		1
MA171H	1	2	7		2	8		1		93	66		1	2	1	2	2	2	2	2		2	1	3		1		2	1	2	2		1	2	2	1	2	2			1	2	1	2	2	2	2		1
MA171H	1	2	7		2	8		1		93	66		1	2	1	2	2	2	2	2		2	1	3		1		2	1	2	2		1	2	2	1	2	2			1	2	1	2	2	2	2		1
MA172H	1	2	7		1	8		1	15	12			2	2	2	2	2	2	2	1		1	2	4		2		2	2	1	2		2								2	2	2	2	2	2	2		2
MA174H	1	2	7		2	8		1	26		12		1	2	2	2	1	2	2	2		2	1	3		1		2	1	2	2		3								1	1	1	2	2	2	1		1
MA175H	1	2	7		2	8		1		323			1	2	1	2	2	2	2	2		2	1	3		1		1	1	2	2		1	1	2	2	2	2			1	1	1	1	1	1	1		1
MA178H	1	2	7		1	11		1		12			1	2	2	1	2	2	2	2		2	1	3		1		2	1	2	2		1	2	2	1	2	2			2	2	2	2	1	2	2		2
MA181H	1	2	7		1	11		1		15	6		1	2	2	1	2	2	2	2		2	1	4		2		2	2	1	2		2								2	2	2	2	2	2	2		2
MA181H	1	2	7		1	11		1		15	6		1	2	2	1	2	2	2	2		2	1	4		2		2	2	1	2		2								2	2	2	2	2	2	2		2
MA19H	1	2	7		1	9		1	163				1	2	1	2	2	2	2	2		2	1	3		1		2	2	1	2		2								1	2	1	2	1	2	1		1
MA193	1	2	8		1	13		1	9	3			1	2	1	2	1	2	2	2		2	1	3		1		1	1	2	2		1	2	2	1	2	2	Baboons,hyenas		1	1	2	2	1	2	2		2
MA2	1	2	8		1	14		1		27			1	2	2	1	1	2	2	2		2	1	3		1		1	1	2	2		1	2	2	1	2	2			1	1	2	2	2	2	2		1
MA25	1	2	8		1	14		1		16			1	2	2	1	1	2	2	2		2	1	3		1		1	2	2	2		1	2	2	1	2	2			1	1	1	2	1	2	2		1
MA27	1	2	8		1	14		1		41			1	2	2	1	1	2	2	2		2	1	3	Tap	1		1	1	2	2		1	2	2	1	2	2			1	2	1	2	2	2	2		1
MA214	1	2	8		1	15		1		21			1	2	2	1	1	2	2	2		2	1	3		1		1	1	2	2		1	2	2	2	2	2			1	2	1	2	2	2	2		1
MA215	1	2	8		1	15		1		32			1	2	2	1	1	2	2	2		2	1	3		1		1	1	2	2		1	2	2	2	2	2	Baboons, monkey		1	2	2	2	2	2	2		1
MA217	1	2	8		1	17		1		16			1	2	2	1	1	2	2	2		2	1	4		1		1	1	2	2		1	2	2	2	2	2	Dikdik		1	1	1	2	2	2	2		1
MA227	1	2	8		1	16		1		62			1	2	2	1	1	2	2	2		2	1	3		1		1	1	2	2		1	2	2	2	2	2	Hyenas		1	1	1	2	1	2	1		1
MA228	1	2	8		1	16		1		28			1	2	2	1	1	2	2	2		2	1	3		1		1	1	2	2		1	2	2	2	2	2			1	2	2	2	2	2	1		1
MA229	1	2	8		1	16		1		11			1	2	2	1	1	2	2	2		2	1	3		1		1	1	2	2		1	2	2	2	2	2	Hyenas		2	2	2	2	2	2	2		1
MA231	1	2	8		1	16		1		16			1	2	2	1	1	2	2	2		2	1	3		1		1	1	2	2		1	2	2	2	2	2	Hyenas		2	2	2	2	2	2	1		1
MA232	1	2	8		1	16		1		32			1	2	2	1	1	2	2	2		2	1	3		1		1	1	2	2		1	2	2	2	2	2			2	2	1	2	2	2	1		1
MA251	1	2	8		1	13		1				7	1	2	1	2	2	2	2	2		2	1	2		1		1	1	2	2		3								2	2	2	2	2	2	2		2
MA274H	1	2	9		1	19		1	28	34	26	3	1	2	1	2	2	2	2	2		2	1	1	Dam	1		2	1	2	2		1	2	2	2	2	2	Crocodile		1	1	1	1	1	1	1		1
MA275H	1	2	9		1	19		1	1	3	2	6	1	2	1	2	1	2	2	2		2	1	3	Dam	1		1	1	2	2		1	2	2	1	2	2			1	1	1	2	2	1	1		1
MA275H	1	2	9		1	19		1	1	3	2	6	1	2	1	2	1	2	2	2		2	1	3	Dam	1		1	1	2	2		1	2	2	1	2	2			1	1	1	2	2	1	1		1
MA276H	1	2	9		1	19		1	18	36	42	11	1	2	1	2	2	2	2	1		2	1	1		1		1	1	1	2		1	2	2	1	2	2			1	2	1	2	2	1	1		2
MA277H	1	2	9		1	19		1	15	31		6	1	2	1	2	2	2	2	2		2	1	1	River	1		2	1	2	2		3								2	1	1	1	2	1	1		3
MA279H	1	2	9		2	19		1	25	33		7	1	2	1	2	2	2	2	2		2	1	2	Dam	1		1	1	2	2		1	2	2	1	2	2			1	2	2	2	2	1	1		3
MA281H	1	2	9		1	19		1	18	53	23	13	1	2	1	2	2	2	2	2		2	1	2	River	1		2	1	2	2		1	2	2	1	2	2			2	1	1	2	1	1	2		1
MA281H	1	2	9		1	19		1	21	45	15	8	1	2	1	2	2	2	2	2		2	1	2	River	1		1	1	2	2		1	2	2	2	2	2			1	2	2	2	2	1	1		2
MA283H	1	2	9		1	2		1	11	5	12	8	1	2	1	2	2	2	2	2		2	1	2		1		1	1	2	2		1	2	2	1	2	2	Baboons		1	1	1	1	1	1	2		3
MA285H	1	2	9		2	2		1		39		15	1	2	1	2	2	2	2	2		2	1	2		1		2	1	2	2		1	2	2	1	2	2			1	2	2	2	2	1	2		2
MA288H	1	2	9		1	2		1		25		9	1	2	1	2	2	2	2	2		2	1	2		1		2	1	2	2		1	2	2	2	2	2			2	2	1	1	1	1	2		2
MA299H	1	2	9		1	2		1	5	18		3	1	2	1	2	2	1	2	2		2	1	2		1		2	1	2	2		1	2	2	1	2	2			1	1	2	1	1	1	2		2
MA29H	1	2	9		1	21		1	3	23	12	6	1	2	1	2	2	2	2	2		2	1	1		1		2	1	2	2		1	2	2	1	2	2			1	2	2	1	2	2	1		1
MA291H	1	2	9		1	21		1		19	6	5	1	2	1	2	2	2	2	2		2	1	1		1		1	1	2	2		1	2	2	1	2	2			1	1	2	1	1	1	1		3
MA292H	1	2	9		1	21		1		19	9	5	1	2	1	2	2	2	2	2		2	1	3		1		2	1	2	2		1	2	2	1	2	2	Crocodiles		1	1	1	1	1	1	1		1
MA295H	1	2	9		1	21		1	5	18		9	1	2	1	2	2	2	2	2		2	1	2		1		2	1	2	2		1	2	2	1	2	2			1	1	2	1	2	1	1		1
MA296H	1	2	9		1	21		1	5	19	13	9	1	2	1	2	2	2	2	2		2	1	1		1		2	1	2	2		1	2	2	2	2	2			1	2	1	1	2	1	2		2
MA297H	1	2	9		1	21		1		16	8	16	1	2	1	2	2	2	2	2		2	1	3	Dam	1		1	1	2	2		1	2	2	2	2	2	Baboons		1	1	2	2	1	1	1		1
MA299M	1	2	9		1	24		1		12	13	6	1	2	1	2	2	2	2	2		2	1	2		1		1	2	2	2		1	2	2	1	2	2			1	2	2	2	2	1	2		3
MA3H	1	2	9		1	24		1	3		5	9	1	2	1	2	2	2	2	2		2	1	1		1		1	1	2	2		3								2	1	2	1	1	2	1		3
MA34H	1	2	9		1	24		1	5		2	6	1	2	1	2	2	2	2	2		2	1	2		1		1	1	2	2		1	2	2	2	2	2			2	1	1	1	2	1	2		1
MA37H	1	2	6		1	8		1			5	3	1	2	1	2	2	2	2	2		2	1	1		2		2	2	1	2		2								2	2	2	2	2	2	1		2
MA 312H	1	2	7		1	8		1				13	1	2	2	1	2	2	2	2		2	1	3		2		2	2	1	2		2								1	2	1	2	1	2	1		3
MA315H	1	2	7		1	12		1				12	1	2	1	2	2	2	2	2		2	1	3		2		2	2	2	1		3								1	1	1	1	1	1	1		1
MA32H	1	2	7		1	12		1				3	1	2	1	2	2	2	2	2		2	1	2		2		2	2	1	2		2								2	2	1	1	1	1	1		2
MA329H	1	2	7		1	9		1				7	1	2	1	2	2	2	2	2		2	1	2		1		2	2	2	1		2								1	1	1	2	1	2	1		1
MA33H	1	2	7		1	9		1			16	11	1	2	1	2	2	2	2	2		2	1	2		1		2	2	2	1		2								1	2	2	2	1	2	1		1
MA333H	1	2	7		1	11		1				5	1	2	1	2	2	2	2	2		2	1	2		1		2	1	2	1		2								1	2	1	2	2	1	1		1
MA343	1	2	8		1	13		1		4		8	1	2	1	2	2	2	2	2		2	1	2		1		1	1	2	2		1	2	2	2	2	2	Dikidiki		2	2	2	2	2	2	2		1
MA345	1	2	8		1	13		1		5		5	1	2	1	2	2	2	2	2		2	1	2		2		2	1	2	2		2								1	1	2	2	1	2	2		2
MA347	1	2	8		1	13		1				1	1	2	1	2	2	2	2	2		2	1	2		1		1	1	2	2		3								2	2	2	2	2	2	2		2
MA348	1	2	8		1	13		1				3	1	2	1	2	2	2	2	2		2	1	2		1		1	1	2	2		1	2	2	2	2	2			2	2	2	2	2	2	2		2
MA352	1	2	8		1	13		1				15	1	2	1	2	2	2	2	2		2	1	2		1		1	1	2	2		1	2	2	2	2	2			1	1	2	2	2	2	2		2
MA36	1	2	8		1	13		1				17	1	2	1	2	2	2	2	2		2	1	2		1		1	1	2	1		1	2	2	2	2	2			2	2	2	2	2	2	2		2
MA363	1	2	8		1	13		1				8	1	2	1	2	2	2	2	2		2	1	2		1		1	1	2	1		1	2	2	2	2	2			2	2	2	2	2	2	2		2
MA366	1	2	8		1	13		1				5	1	2	2	2	2	2	2	2		2	1	2		1		1	1	2	2		1	2	2	2	2	2			1	2	2	2	2	2	2		2
MA367	1	2	8		1	13		1				13	1	2	1	2	2	2	2	2		2	1	2	1	1		1	1	2	2		1	2	2	2	2	2			2	2	2	2	2	2	2		2
MA462	1	2	8		1	13		1			17	17	1	2	1	2	2	2	2	2		2	1	2		1		1	1	2	1		1	2	2	2	2	2			2	1	2	2	2	2	2		2
MA99H	1	2	9		1	19		1			1		1	2	2	1	1	2	2	2		2	1	3		1		1	1	2	2		1	1	2	1	2	2			1	1	2	2	1	1	2		1
MAO51H	1	2	6		1	3		1		4			1	2	1	2	1	2	2	2		2	1	3	None	1		1	1	2	2		2								2	2	2	2	2	2	2		2
MA216	1	2	8		1	15		1		1	7		1	2	2	1	1	2	2	2		2	1	3		1		1	1	2	2		1	2	2	2	2	2	Baboons, monkeys		1	2	1	2	2	2	2		1
MA34	1	2	8		1	13		1		58	1	4	1	2	1	2	2	2	2	2		2	1	2		1		1	1	2	2		1	2	2	2	2	2	Dikidiki		1	1	2	2	2	2	2		2
MA213	1	2	8		1	15		1		36			1	2	2	1	1	2	2	2		2	1	3		1		1	1	2	2		1	2	2	2	2	2	Baboons		1	2	1	2	2	2	2		1
MA246H	1	2	6		1	6		1	13	3	14	3	1	2	1	2	1	2	1	2		2	1	1		1		1	1	1	1		3								1	1	1	1	1	1	1		1
MA256H	1	2	6		2	17		1	1	25	3	8	1	2	1	2	2	2	2	2		2	1	2		1		1	1	2	2		3								1	1	1	1	1	1	1		1
MA255H	1	2	6		1	12		1	1	2	2	5	1	2	1	2	2	2	2	2		2	1	2		1		1	1	2	2		3								1	1	1	2	1	1	1		1
MA255H	1	2	6		1	12		1	1	2	2	5	1	2	1	2	2	2	2	2		2	1	2		1		1	1	2	2		3								1	1	1	2	1	1	1		1
MA255H	1	2	6		1	12		1	1	2	2	5	1	2	1	2	2	2	2	2		2	1	2		1		1	1	2	2		3								1	1	1	2	1	1	1		1
KO_51H	1	2	2		2			1	8				2	1	2	2	2	2	2	1		1	2	4		1		1	1	2	2		2								1	2	2	2	2	1	2		2
KO_6H	1	2	2		1			1	7				2	1	2	2	2	2	2	1		2	1	4		1		1	1	2	2		2								2	2	2	2	2	2	2		2
KO_62H	1	2	2		1			1	3				2	1	2	2	2	2	2	1		2	1	4		1		1	1	2	2		2								2	2	2	2	1	2	2		2
KO_63H	1	2	2		1			1	11				2	1	2	2	2	2	2	1		1	2	4		1		1	1	2	2		2								2	2	1	2	2	1	2		2
MA258H	1	2	6		2	7		1				6	1	2	1	2	2	2	2	2		2	1	2		1		1	1	2	2		3								1	1	1	2	1	1	1		1
MA261H	1	2	6		1	18		1				5	1	2	1	2	2	2	2	2		2	1	2		2		1	1	2	2		3								1	1	1	1	1	1	2		1
MA272H	1	2	6		2	3		1				7	1	2	1	2	1	2	2	2		2	1	2		1		1	1	2	2		3								1	1	1	1	1	1	1		1
MA57H	1	2	6		1	3		1		25			1	2	1	2	1	2	2	2		2	1	3		1		1	1	2	2		3								1	1	1	1	1	1	1		1
MA1H	1	2	9		1	19		1	6				1	1	2	2	1	2	2	1		1	2	4		2		1	1	2	2		2								2	1	1	2	2	2	2		2
MA355	1	2	8		1	13		1				7	1	2	1	2	2	2	2	2		2	1	2		1		1	1	2	1		1	2	2	2	2	2			2	2	2	2	2	2	2		2
MA12H	1	2	6		2	29		1		65			1	2	2	2	1	2	2	2		2	1	2	Dam	1		1	1	2	2		1	2	2	1	2	2			1	2	2	2	2	2	2		1
MA15	1	2	6		1	29		1			15		1	2	2	2	1	2	2	2		2	1	2	Dam	1		2	1	2	1		1	2	2	1	2	2			1	2	1	2	2	2	2		1
MA18H	1	2	6		1	27		1	1	2			1	2	2	2	1	2	2	2		2	1	2		1		2	1	2	2		1	2	2	1	2	2			1	1	2	2	2	2	2		1
MA18H	1	2	6		1	27		1	1	2			1	2	2	2	1	2	2	2		2	1	2		1		2	1	2	2		1	2	2	1	2	2			1	1	2	2	2	2	2		1
MA19H	1	2	6		2	27		1		5			1	2	2	2	2	2	2	2		2	1	2		1		1	1	2	2		1	2	2	1	2	2			1	2	2	2	2	1	2		1
MA21H	1	2	6		1	27		1		25			1	2	2	2	1	2	2	2		2	1	2	Dam	1		2	1	2	1		1	2	2	1	2	2			1	2	2	2	2	2	2		1
MA233H	1	2	8		1	18		1	12	6			1	2	1	1	1	2	1	2		2	2	1		1		1	1	2	1		1	2	2	2	2	2			1	1	2	2	1	1	1		1
MA25H	1	2	6		3	26		1		2			1	2	2	1	2	2	2	2		2	1	3	Borehole	1		1	1	2	1		1	2	2	1	2	2			1	1	2	2	2	1	2		1
MA28H	1	2	6		1	26		1		3			1	2	2	2	1	2	2	2		2	1	3	Borehole	1		1	1	2	1		1	2	2	1	2	2			1	2	2	2	2	1	2		1
MA29H	1	2	6		1	26		1		2			1	2	2	2	1	2	2	2		2	1	3	Borehole	1		1	1	2	1		1	2	2	1	2	2			1	2	1	2	2	2	2		1
MA31H	1	2	6		1	26		1		15			1	2	2	2	1	2	2	2		2	1	2	River	1		1	1	2	1		1	2	2	2	2	2			1	2	2	2	2	1	2		1
MA32H	1	2	6		1	26		1		2			1	2	2	2	1	2	1	2		2	1	2		1		2	1	2	1		1	2	2	1	2	2			1	2	2	2	2	1	2		1
MA35H	1	2	6		3	28		1	16	8	1		1	2	2	1	2	2	2	2		2	1	1	Lake Baringo	1		1	1	2	1		1	2	2	1	2	2			1	1	2	2	2	1	2		1
MA37H	1	2	6		3	28		1	4	4	6		1	2	2	2	1	2	2	2		2	1	1	Lake Baringo	1		1	1	2	1		1	2	2	1	2	2			1	1	1	2	1	1	2		1
MA38H	1	2	6		3	28		1		55	27		1	2	2	2	1	2	2	2		2	1	1	Lake Baringo	1		1	1	2	1		2								1	1	1	2	1	1	2		2
MA4H	1	2	6		3	28		1		1	15		1	2	2	2	1	2	2	2		2	1	3	Lake Baringo	1		1	1	2	1		1	2	2	2	2	2			1	2	2	2	1	1	2		1
MA42H	1	2	6		2	3		1	2				1	2	2	2	1	2	2	2		1	1	2		1		1	1	2	1		1	2	2	2	2	2			2	2	2	2	2	2	2		2
MA44H	1	2	6		3	3		1	8	15	1		1	2	2	2	1	2	2	2		2	1	2		1		1	1	2	1		1	2	2	1	2	2			1	2	2	2	2	1	2		1
MA46H	1	2	6		3	3		1		21			1	2	2	2	1	2	2	2		2	1	4		1		1	1	2	1		1	2	2	2	2	2			2	2	2	2	2	1	2		2
MA48H	1	2	6		2	3		1		2			1	2	2	2	1	2	2	2		2	1	4		1		1	1	2	1		2								2	2	2	2	2	1	2		2
MA4	1	2	6		2	25		1		15			1	2	2	2	1	2	2	2		2	1	2		1		2	1	1	1		1	2	2	1	2	2			2	2	2	2	2	2	2		2
MA8	1	2	6		1	25		1		2			1	2	2	2	2	2	2	2		2	2	1		2		2	1	1	1		1	2	2	1	2	2			2	2	2	2	2	2	2		2
MA9H	1	2	6		1	29		1		15			1	2	2	2	2	2	2	2		2	1	2		1		2	2	1	1		1	2	2	1	2	2			1	2	2	2	2	2	2		1
MA24H	1	2	6		2	27		1		2	6		1	2	2	1	1	2	2	2		2	1	2		1		1	1	2	1		1	2	2	1	2	2			1	2	2	2	1	1	2		1
MA49	1	2	6		1	3		1		23			1	2	1	2	2	2	2	2		2	1	3	none	2		1	1	2	2		3								1	2	1	2	1	2	2		1
MA52	1	2	6		1	3		1		5			1	2	1	2	1	2	2	2		2	1	3		1		1	1	2	2		3								1	1	1	1	1	1	1		1
MA53	1	2	6		1	3		1		38			1	2	1	2	1	2	2	2		2	1	3		1		1	1	2	2		3								1	1	1	1	1	1	1		1
MA55H	1	2	6		1	3		1		17			1	2	1	2	1	2	2	2		2	1	3		1		1	1	2	2		2								1	1	1	1	1	1	1		1
MA56H	1	2	6		1	3		1		5			1	1	1	2	1	2	2	2		1	1	3		1		1	1	2	2		2								1	1	1	1	1	2	1		1
MA58H	1	2	6		1	3		1		13			1	2	1	1	1	2	2	2		2	1	3		1		1	1	2	2		3								1	1	1	1	1	1	1		1
MA66H	1	2	6		2	1		1		6			1	2	1	2	1	2	2	1		2	1	2		1		1	1	2	2		3								2	2	2	1	2	2	2		2
MA7H	1	2	6		1	2		1	5				1	2	1	2	1	2	2	2		2	1	3		1		1	1	2	2		3								1	1	1	2	1	1	2		1
MA71H	1	2	6		1	2		1		2			1	2	1	2	1	2	2	2		2	1	3		1		1	1	2	2		3								1	1	1	1	1	1	1		1
MA72H	1	2	6		1	2		1	13				1	2	1	2	1	2	2	2		2	1	2		1		1	1	2	2		3								1	2	1	1	1	1	1		1
MA73H	1	2	6		1	2		1	1				1	2	1	2	1	2	2	2		2	1	2		1		1	1	2	2		3								1	1	1	1	1	1	1		1
MA74H	1	2	6		1	2		1		19			1	2	1	2	1	2	2	2		2	1	3	None	1		1	1	2	2		3								1	1	1	2	2	2	1		2
MA76H	1	2	6		2	5		1		8			1	2	1	2	1	2	2	2		2	1	3		2		1	1	2	2		2								1	1	1	2	1	1	2		1
MA77H	1	2	6		1	5		1		1			1	2	1	2	1	2	2	2		2	1	3		1		1	1	2	2		3								1	2	1	2	2	2	2		2
MA79H	1	2	6		2	5		1		15			1	2	1	2	1	2	2	2		2	1	3		3		1	1	2	2		3								1	1	1	2	1	1	2		1
MA8H	1	2	6		1	5		1		5			1	2	1	2	1	2	2	2		2	1	3		3		1	1	2	2		3								2	2	1	2	1	1	1		1
MA81H	1	2	6		1	5		1		2			1	2	1	2	1	2	2	2		2	1	3		3		1	1	2	2		3								1	1	1	2	1	1	2		1
MA83H	1	2	6		1	6		1		15			1	1	1	2	2	2	2	2		2	1	3		2		1	1	2	2		3								1	1	1	2	1	1	1		1
MA84H	1	2	6		1	6		1		25			1	2	1	2	2	2	2	2		2	1	3		3		1	1	2	2		3								1	1	1	2	1	1	1		1
MA85H	1	2	6		1	6		1		15			1	1	1	2	2	2	2	2		2	1	2		3		1	1	2	2		3								1	1	1	2	2	1	1		1
MA87H	1	2	7					1		1			1	2	1	2	2	2	2	2		1	2	2		3		1	1	2	2		3								2	1	1	1	1	1	1		1
MA88H	1	2	6		1	6		1		15			1	2	1	2	2	2	2	2		2	1	3		1		1	1	2	2		3								1	2	1	2	1	1	1		1
MA89H	1	2	6		1	6		1		8			1	2	1	2	2	2	2	2		2	1	3		1		1	1	2	2		3								1	2	1	2	1	1	2		1
MA9H	1	2	6		1	6		1		25			1	2	1	2	2	2	2	2		2	1	2		1		1	1	2	2		3								1	1	1	2	1	1	2		1
MA91H	1	2	6		1	4		1		3			1	2	1	2	1	2	2	2		2	1	3		1		1	1	2	2		3								1	1	1	1	2	1	2		1
MA93H	1	2	6		1	4		1		15			1	2	1	2	1	2	1	2		2	1	3		1		1	1	2	1		3								1	2	2	1	1	1	2		1
MA94	1	2	6		1	4		1		28			1	2	1	2	2	2	2	2		2	1	3	none	1		1	1	2	2		3								1	2	2	2	2	2	1		1
MA95H	1	2	6		8	4		1		12			1	2	1	2	1	2	2	1		2	1	3		1		1	1	1	2		3								1	1	1	2	1	1	1		1
MA96H	1	2	6		2	4		1		8			1	2	1	2	1	2	2	2		2	1	3		1		1	1	2	2		3								1	1	1	1	1	1	2		1
MA97H	1	2	6		1	4		1		8			1	2	1	2	2	2	2	2		2	1	3		1		1	1	2	2		3								1	1	1	2	1	1	1		2
MA97K	1	2	9		1	19		1	3				1	2	2	1	1	2	2	1		1	1	3		1		2	1	2	2		1	1	2	1	2	2			1	2	2	2	1	1	2		3
MA98H	1	2	9		1	19		1	13				1	2	2	1	1	2	2	2		2	1	3		1		1	1	2	2		1	1	1	1	2	2			2	2	1	1	1	1	2		2
MA11H	1	2	9		7	19		1	25				1	2	2	2	1	2	2	2		2	1	3		1		2	1	2	2		1	1	2	2	1	2			2	2	2	2	1	1	1		2
MA12H	1	2	9		2	19		1	4				1	2	2	2	1	2	2	2		2	1	3		1		1	1	2	2		1	1	2	1	1	2			1	1	1	1	1	1	1		1
MA17H	1	2	9		1	21		1			13		1	2	2	2	1	2	2	2		2	1	3		1		1	1	2	2		1	1	2	2	2	2	Baboons		1	1	2	2	2	1	1	Running nose	3
MA113H	1	2	9		1	23		1	3	12			1	2	2	2	1	2	1	2		2	1	3		1		1	1	2	2		1	1	2	1	2	2			2	1	2	2	2	1	2		3
MA115H	1	2	9		1	23		1		15	9		1	2	2	2	1	2	2	2		2	1	3		1		2	1	2	2		1	1	2	1	1	2			2	2	2	2	2	1	2		2
MA119H	1	2	9		1	23		1	5	18	12		1	2	2	2	1	2	2	2		2	1	3	Lake	1		1	1	2	2		1	1	2	1	2	2			1	2	2	1	2	1	2		2
MA125H	1	2	9		1	22		1	2	1	15		1	2	2	2	1	2	2	2		2	1	3	Swamp	1		1	1	2	2		1	1	2	1	2	2			1	1	1	1	1	1	1		1
MA128H	1	2	9		1	22		1	8	15	19		1	2	2	2	1	2	2	2		2	1	3	Swamp	1		1	1	2	2		1	1	2	1	2	2			1	2	1	2	2	2	1		2
MA13J	1	2	9		1	2		1		25	14		1	2	2	2	1	2	2	2		2	1	3		1		2	1	2	2		1	1	2	1	2	2			1	2	2	1	2	1	1		2
MA131H	1	2	9		1	2		1		29			1	2	2	2	1	2	2	2		2	1	3		1		1	1	2	2		1	1	2	1	2	2			2	1	2	2	2	1	1		2
MA 132H	1	2	9		1	2		1	4	17	23		1	2	2	2	1	2	2	1		2	1	3		1		1	1	2	2		1	1	2	1	2	2			1	1	2	1	2	1	1		3
MA 132H	1	2	9		1	2		1	4	17	23		1	2	2	2	1	2	2	1		2	1	3		1		1	1	2	2		1	1	2	1	2	2			1	1	2	1	2	1	1		3
MA133H	1	2	9		1	2		1	8	19	7		1	2	2	2	1	2	2	2		2	1	3		1		1	1	2	2		1	1	2	1	2	2			1	1	1	1	1	1	1		2
MA145	1	2	7		1	7		1	28	87			1	2	2	1	2	2	2	2		2	1	3	No	1		2	1	2	2	No	1	2	2	1	2	2	No		1	1	2	1	1	2	1	No	1
MA149	1	2	7		1	7		1		15			1	2	2	2	1	2	2	2		1	2	4	No	1		2	1	2	2	No	3								2	2	2	2	2	2	2	No	2
MA151	1	2	7		1	7		1			15		1	2	2	1	2	2	2	2		2	1	3	No	1		2	1	2	2	No	2								2	1	2	2	1	2	1	No	2
MA153H	1	2	7		1	1		1	15	35			1	2	2	2	1	2	2	2		2	2	3	No	1		2	1	2	2	No	1	1	2	1	2	2	No		1	1	1	2	1	2	2	No	1
MA154H	1	2	7		2	1		1		62			1	2	2	1	2	2	2	2		2	1	3	No	1		2	1	2	2	No	1	1	2	1	2	2	No		1	1	1	2	1	2	2	No	1
MA155H	1	2	7		1	1		1	4				1	2	2	1	2	2	2	2		2	1	3	No	3		2	2	2	1	No	3								2	2	2	2	2	2	2	No	3
MA156H	1	2	7		1	1		1	12				1	2	2	1	2	2	2	2		2	1	3	No	3		2	2	2	1	No	2								2	2	2	2	2	2	2	No	2
MA158H	1	2	7		1	1		1	7				1	2	1	2	2	2	2	2		2	1	3	No	3		2	1	2	2	No	2								1	2	1	1	1	2	1	No	1
MA162H	1	2	7		2	12		1	5		16		1	2	2	2	1	2	2	2		2	1	3		3		2	2	2	2		3								1	1	1	2	2	2	1		1
MA162H	1	2	7		2	12		1	5		16		1	2	2	2	1	2	2	2		2	1	3		3		2	2	2	2		3								1	1	1	2	2	2	1		1
MA162H	1	2	7		2	12		1	5		16		1	2	2	2	1	2	2	2		2	1	3		3		2	2	2	2		3								1	1	1	2	2	2	1		1
MA163H	1	2	7		3	12		1		4			1	2	2	2	1	2	2	2		2	1	3		1		1	1	2	2		1	1	2	1	1	2			1	1	1	2	2	1	2		1
MA164H	1	2	7		2	12		1	62		28		1	2	2	1	2	2	2	2		2	1	3		1		2	1	2	2		1	1	2	2	2	2			2	2	2	2	1	2	2		2
MA165H	1	2	7		1	12		1		15			1	2	1	2	2	2	2	2		2	1	3		1		2	2	1	2		1	2	2	1	2	2			1	2	1	1	1	2	1		1
MA166H	1	2	7		1	12		1	5	12			1	2	2	2	2	2	2	1		1	2	4		2		2	2	1	2		2								2	2	2	2	1	2	2		2
MA167H	1	2	7		1	12		1	7		132		1	2	1	2	2	2	2	2		2	1	3		1		2	1	2	2		1	1	2	1	1	2			1	2	1	1	1	2	1		1
MA167H	1	2	7		1	12		1	7		132		1	2	1	2	2	2	2	2		2	1	3		1		2	1	2	2		1	1	2	1	1	2			1	2	1	1	1	2	1		1
MA168H	1	2	7		1	12		1		116	25		1	2	2	1	2	2	2	2		2	1	3		1		2	2	1	2		1	2	2	1	2	2			1	2	1	2	2	1	2		1
MA169H	1	2	7		3	8		1	8	3			1	2	2	2	1	2	2	2		2	1	3		2		1	1	2	2		2								1	2	1	2	1	2	1		1
MA17H	1	2	7		4	8		1	7		32		1	2	2	2	1	2	2	2		2	1	3		1		1	1	2	2		1	2	2	1	2	2			1	2	1	1	1	1	1		1
MA17H	1	2	7		4	8		1	7		32		1	2	2	2	1	2	2	2		2	1	3		1		1	1	2	2		1	2	2	1	2	2			1	2	1	1	1	1	1		1
MA172H	1	2	7		1	8		1	15	12			2	2	2	2	2	2	2	1		1	2	4		2		2	2	1	2		2								2	2	2	2	2	2	2		2
MA173H	1	2	7		2	8		1		26			1	2	2	1	2	2	2	2		2	1	3		1		1	1	2	2		3								1	2	1	1	1	2	2		1
MA174H	1	2	7		2	8		1	26		12		1	2	2	2	1	2	2	2		2	1	3		1		2	1	2	2		3								1	1	1	2	2	2	1		1
MA176H	1	2	7		1	8		1	6		17		1	2	2	2	2	2	2	1		2	1	4		2		2	1	2	2		2								1	2	1	2	2	2	2		2
MA176H	1	2	7		1	8		1	6		17		1	2	2	2	2	2	2	1		2	1	4		2		2	1	2	2		2								1	2	1	2	2	2	2		2
MA177H	1	2	7		3	11		1	72		32		1	2	1	2	2	2	2	2		2	1	3		1		1	1	2	2		2								1	1	1	2	1	2	1		1
MA177H	1	2	7		3	11		1	72		32		1	2	1	2	2	2	2	2		2	1	3		1		1	1	2	2		2								1	1	1	2	1	2	1		1
MA179H	1	2	7		1	11		1	1	26			1	2	2	2	1	2	2	2		2	1	3		1		2	1	2	2		1	2	2	1	2	2			1	1	1	2	1	1	1		1
MA179H	1	2	7		1	11		1	1	26			1	2	2	2	1	2	2	2		2	1	3		1		2	1	2	2		1	2	2	1	2	2			1	1	1	2	1	1	1		1
MA18H	1	2	7		1	11		1			35		1	2	2	1	2	2	2	2		2	1	3		1		1	1	2	2		1	2	2	1	2	2			1	1	1	1	2	1	1		1
MA182H	1	2	7		2	11		1	188				1	2	1	2	2	2	2	2		2	1	3		1		1	1	2	2		2								1	1	1	1	1	1	1		1
MA183H	1	2	7		2	11		1	41	12			1	2	2	1	2	2	2	2		2	1	3		1		1	1	2	2		1	2	2	1	2	2			1	1	1	1	1	2	1		1
MA183H	1	2	7		2	11		1	41	12			1	2	2	1	2	2	2	2		2	1	3		1		1	1	2	2		1	2	2	1	2	2			1	1	1	1	1	2	1		1
MA184H	1	2	7		2	11		1		245	115		1	2	1	2	2	2	2	2		2	1	3		1		1	1	2	2		2								1	1	1	1	1	2	1		1
MA184H	1	2	7		2	11		1		245	115		1	2	1	2	2	2	2	2		2	1	3		1		1	1	2	2		2								1	1	1	1	1	2	1		1
MA185H	1	2	7		4	9		1	75	33			1	2	2	2	1	2	2	2		2	1	3		1		2	1	2	2		1	1	2	1	2	2			1	1	1	1	1	1	1		1
MA185H	1	2	7		4	9		1	75	33			1	2	2	2	1	2	2	2		2	1	3		1		2	1	2	2		1	1	2	1	2	2			1	1	1	1	1	1	1		1
MA186H	1	2	7		1	9		1			321		1	2	1	2	2	2	2	2		2	1	3		1		2	1	2	2		3								1	2	2	2	1	2	1		1
MA187H	1	2	7		1	9		1	7	27			1	2	2	1	2	2	2	2		2	1	3		1		2	1	2	2		1	1	2	2	2	2			1	1	1	1	2	2	1		1
MA187H	1	2	7		1	9		1	7	27			1	2	2	1	2	2	2	2		2	1	3		1		2	1	2	2		1	1	2	2	2	2			1	1	1	1	2	2	1		1
MA188B	1	2	7		2	9		1	275				1	2	1	2	2	2	2	2		2	1	3		1		2	1	2	2		2								1	1	1	2	2	1	1		1
MA189H	1	2	7		3	9		1		62			1	2	2	2	1	2	2	2		2	1	3		1		1	1	2	2		2								1	2	1	1	2	2	1		1
MA191H	1	2	7		1	9		1		55			1	2	2	1	2	2	2	2		2	1	3		1		2	1	2	2		2								1	2	1	2	2	2	1		1
MA192H	1	2	7		1	9		1	19		4		1	2	2	2	1	2	2	2		2	1	3		2		2	1	2	2		2								1	2	2	2	1	1	1		3
MA192H	1	2	7		1	9		1	19		4		1	2	2	2	1	2	2	2		2	1	3		2		2	1	2	2		2								1	2	2	2	1	1	1		3
MA194	1	2	8		1	13		1	2				1	2	2	1	1	2	2	2		2	1	3		1		2	1	2	2		1	2	2	1	2	2			2	2	2	2	2	2	2		2
MA195	1	2	8		1	13		1		51		5	1	2	2	1	1	2	2	2		2	1	3		1		1	1	2	2		1	2	2	1	2	2	Baboons,Mankeys		1	1	2	2	1	2	2		1
MA196	1	2	8		1	13		1		3			1	2	2	1	1	2	2	1		2	1	3	Tap	1		2	1	2	2		1	2	2	1	2	2			2	2	2	2	2	1	2		2
MA197	1	2	8		1	13		1	4				1	2	2	1	1	2	2	2		2	1	3	Tap	1		1	1	2	2		1	2	2	1	2	2	Baboon,Monkeys		2	2	2	2	1	2	2		2
MA198	1	2	8		1	13		1	5				1	2	2	1	1	2	2	1		2	1	3	Tap	1		2	1	2	2		2								1	2	1	2	2	2	1		2
MA199	1	2	8		1	13		1		8			2	1	2	1	1	2	2	2		2	1	3	Tap	2		2	1	2	2		2								2	2	2	2	2	2	2		2
MA21	1	2	8		1	14		1		4			1	2	2	1	1	2	2	2		2	1	3	Tap	1		1	1	2	2		1	2	2	2	2	2			1	1	1	2	2	2	2		1
MA22	1	2	8		1	14		1		46			1	2	2	1	1	2	2	2		2	1	3		1		1	1	2	2		1	2	2	1	2	2	Dikdik		1	2	1	2	1	2	2		1
MA23	1	2	8		1	14		1		51			1	2	2	1	1	2	2	2		2	1	3		1		1	1	2	2		1	2	2	1	2	2			1	2	1	2	2	2	2		1
MA26	1	2	8		1	14		1		36			1	2	2	1	1	2	2	2		2	1	3	Tap	1		2	1	2	2		1	2	2	2	2	2	Dikdik		1	2	2	2	2	2	2		1
MA21	1	2	8		1	15		1		42			1	2	2	1	1	2	2	2		2	1	3	Dam	1		1	1	2	2		1	2	2	2	2	2	Monkey, Baboons		1	2	1	2	2	2	2		1
MA211	1	2	8		1	15		1		51			1	2	2	1	1	2	2	2		2	2	3	Dam	1		1	1	2	2		1	2	2	2	2	2	Baboons, Monkey		2	2	1	2	2	2	2		1
MA212	1	2	8		1	15		1		22			1	2	2	1	1	2	2	2		2	1	3		1		1	1	2	2		1	2	2	2	2	2			1	2	1	2	2	2	2		1
MA218	1	2	8		1	17		1		23			1	2	2	1	1	2	2	2		2	1	3		1		1	1	2	2		1	2	2	2	2	2	Dikdik		1	2	2	2	2	2	2		1
MA219	1	2	8		1	17		1		36			1	2	2	1	1	2	2	2		2	1	4		1		1	2	2	2		1	2	2	2	2	2	Hare,dikdik		1	2	1	2	2	2	2		1
MA22	1	2	8		1	17		1		52			1	2	2	1	1	1	2	2		2	1	3		1		2	1	2	2		1	2	2	2	2	2	Dikdik		2	2	1	2	2	2	2		1
MA221	1	2	8		1	17		1		41			1	2	2	1	1	2	2	2		2	1	3		1		2	1	2	2		1	2	2	2	2	2	Dikdik		1	2	2	2	2	2	2		1
MA222	1	2	8		1	17		1		63			1	2	2	1	1	2	2	2		2	1	3		1		1	1	2	2		1	2	2	2	2	2	Dikdik		2	2	1	2	2	2	2		1
MA223	1	2	8		1	17		1		31			1	2	2	1	1	2	2	2		2	1	3		1		1	1	2	2		1	2	2	2	2	2	Dikdik		2	2	1	2	2	2	2		1
MA224	1	2	8		1	17		1	1	54			1	2	2	1	1	2	2	2		2	1	3		1		1	1	2	2		1	2	2	2	2	2	Dikdik		1	2	1	2	2	2	2		1
MA225	1	2	8		1	16		1		28			1	2	2	1	1	2	2	2		2	1	3		1		1	1	2	2		1	2	2	2	2	2	Hyenas		1	2	1	2	2	2	1		1
MA226	1	2	8		1	16		1		35			1	2	2	1	1	2	2	2		2	1	3		1		1	1	2	2		1	2	2	2	2	2	Hyenas		2	2	1	2	2	2	1		1
MA23	1	2	8		1	16		1		26			1	2	2	1	1	2	2	2		2	1	3		1		1	1	2	2		1	2	2	2	2	2	Hyenas		2	2	1	2	2	2	2		1
MA274H	1	2	9		1	19		1	28	34	26	3	1	2	1	2	2	2	2	2		2	1	1	Dam	1		2	1	2	2		1	2	2	2	2	2	Crocodile		1	1	1	1	1	1	1		1
MA276H	1	2	9		1	19		1	18	36	42	11	1	2	1	2	2	2	2	1		2	1	1		1		1	1	1	2		1	2	2	1	2	2			1	2	1	2	2	1	1		2
MA277H	1	2	9		1	19		1	15	31		6	1	2	1	2	2	2	2	2		2	1	1	River	1		2	1	2	2		3								2	1	1	1	2	1	1		3
MA278H	1	2	9		1	19		1		15		3	1	2	1	2	2	2	2	2		2	1	1		1		2	1	2	2		1	2	2	1	2	2			2	1	2	1	1	1	1		1
MA28H	1	2	9		1	19		1	28	37		3	1	2	1	2	2	2	2	2		2	1	2	Dam	1		1	1	2	2		1	2	2	1	2	2			2	2	1	1	2	1	1		1
MA284H	1	2	9		1	2		1	12	36		12	1	2	1	2	2	2	2	2		2	1	2		1		1	1	2	2		1	2	2	1	2	2			2	2	1	2	2	1	1		1
MA286H	1	2	9		1	2		1	15	5		6	1	2	1	2	2	2	2	2		2	1	2		1		1	1	2	2		1	2	2	1	2	2			1	2	2	2	2	2	2		1
MA287H	1	2	9		1	2		1	8	59		12	1	2	1	2	2	2	2	2		2	1	1		1		1	1	2	2		1	2	2	2	2	2			1	1	2	1	2	1	1		1
MA293H	1	2	9		1	21		1	8	16		4	1	2	1	2	2	2	2	2		2	1	1		1		2	1	2	2		1	2	2	1	2	2			1	2	1	2	1	1	2		1
MA294H	1	2	9		1	21		1		29	12	3	1	2	1	2	2	2	2	2		2	1	1		1		1	1	2	2		1	2	2	1	2	2			1	1	1	2	1	1	1		1
MA298H	1	2	9		1	24		1	3	17	5	2	1	2	1	2	2	2	2	2		2	1	3		1		2	1	2	2		1	2	2	2	2	2	Crocodile		2	2	2	2	2	1	1		3
MA31H	1	2	9		1	24		1	8	16		5	1	2	2	2	1	2	2	2		2	1	2		1		1	1	2	2		1	2	2	2	2	2			2	1	2	1	2	2	1		2
MA32H	1	2	9		1	24		1	6	17	4	5	1	2	2	2	1	2	2	2		2	1	1		1		1	1	2	2		1	2	2	2	2	2			1	2	1	1	2	1	2		2
MA33H	1	2	9		1	24		1	8	12		6	1	2	1	2	2	2	2	2		2	1	2		1		1	1	2	2		1	2	2	2	2	2			2	1	1	2	2	1	2		1
MA35H	1	2	9		1	24		1	3	2	3	3	1	2	2	2	1	2	2	2		2	1	3		1		1	1	2	2		1	2	2	2	2	2			1	1	1	2	2	2	1		1
MA37H	1	2	6		1	8		1			5	3	1	2	1	2	2	2	2	2		2	1	1		2		2	2	1	2		2								2	2	2	2	2	2	1		2
MA38H	1	2	7		1	8		1		7		3	1	2	1	2	2	2	2	2		2	1	3		1		2	1	2	2		2								1	2	1	1	2	2	1		1
MA39H	1	2	7		1	8		1				11	1	2	1	2	2	2	2	2		2	1	3		2		2	2	1	2		2								1	1	1	2	2	2	1		1
MA31H	1	2	7		2	8		1				19	1	2	2	1	2	2	2	2		2	1	2		2		2	2	1	2		2								1	2	1	1	2	1	1		1
MA311H	1	2	7		1	8		1				3	1	2	1	2	2	2	2	2		2	1	2		1		2	2	2	1		2								1	2	1	2	2	2	2		2
MA313H	1	2	7		1	8		1				16	1	2	1	2	2	2	2	2		2	1	3		2		2	2	1	2		2								2	1	2	1	1	1	1		3
MA314H	1	2	7		1	8		1				9	1	2	1	2	2	2	2	2		2	1	3		2		1	2	2	2		2								1	2	1	2	2	2	1		1
MA316H	1	2	7		1	12		1				3	1	2	1	2	2	2	2	2		2	1	2		1		2	2	2	1		2								1	2	2	1	2	2	1		3
MA317H	1	2	7		1	12		1			16	4	1	2	1	2	2	2	2	2		2	1	2		1		2	2	1	2		2								1	2	2	1	1	2	1		1
MA318H	1	2	7		1	12		1				7	1	2	1	2	2	2	2	2		2	1	2		2		2	2	1	2		2								1	2	2	2	1	2	1		3
MA319H	1	2	7		2	12		1		26		9	1	2	1	2	2	2	2	2		2	1	2		2		2	2	2	1		2								1	1	2	2	2	2	1		2
MA319H	1	2	7		2	12		1		26		9	1	2	1	2	2	2	2	2		2	1	2		2		2	2	2	1		2								1	1	2	2	2	2	1		2
MA321H	1	2	7		1	12		1				13	1	2	1	2	2	2	2	2		2	1	2		2		2	2	2	1		2								1	2	2	2	2	2	1		2
MA323H	1	2	7		1	9		1				3	1	2	1	2	2	2	2	2		2	1	2		1		2	2	2	1		2								1	2	1	2	2	2	1		1
MA324H	1	2	7		1	9		1				9	1	2	1	2	2	2	2	2		2	1	2		2		2	2	1	2		2								2	1	1	2	1	2	1		3
MA325H	1	2	7		3	9		1				5	1	2	1	2	2	2	2	2		2	1	2		2		2	2	2	1		2								1	1	1	1	1	1	1		1
MA326H	1	2	7		1	9		1				16	1	2	1	2	2	2	2	2		2	1	2		1		2	1	2	2		3								2	2	2	1	1	2	1		3
MA327H	1	2	7		2	9		1				3	1	2	1	2	2	2	2	2		2	1	2		3		2	2	1	2		2								2	2	2	2	2	2	1		2
MA328H	1	2	7		1	9		1				13	1	2	1	2	2	2	2	2		2	1	2		3		2	2	2	1		3								2	2	1	1	1	2	1		3
MA33H	1	2	7		1	9		1			16	11	1	2	1	2	2	2	2	2		2	1	2		1		2	2	2	1		2								1	2	2	2	1	2	1		1
MA331H	1	2	7		1	11		1				8	1	2	1	2	2	2	2	2		2	1	2		1		1	1	1	2		2								1	2	2	2	2	2	1		1
MA332H	1	2	7		2	11		1				13	1	2	1	2	2	2	2	2		2	1	2		3		2	2	1	2		2								1	2	1	1	1	2	2		3
MA334H	1	2	7		2	11		1				3	1	2	1	2	2	2	2	2		2	1	2		1		2	1	2	2		2								1	1	1	2	1	2	1		1
MA335H	1	2	7		1	11		1				3	1	2	1	2	2	2	2	2		2	1	3		2		2	2	2	1		2								1	2	2	2	2	2	1		1
MA336H	1	2	7		1	11		1				7	1	2	1	2	2	2	2	2		2	1	2		2		2	2	2	1		2								1	2	1	1	2	1	1		3
MA337H	1	2	7		3	11		1				2	1	2	1	2	2	2	2	2		2	1	2		2		2	2	2	1		2								2	2	1	2	2	2	1		2
MA338H	1	2	7		1	11		1				1	1	2	1	2	2	2	2	2		2	1	2		1		2	2	2	1		2								1	2	1	2	1	1	1		3
MA329H	1	2	7		2	11		1				12	1	2	1	2	2	2	2	2		2	1	2		1		2	1	2	2		2								1	2	2	1	2	1	1		3
MA344	1	2	8		1	13		1	25			6	1	2	1	2	2	2	2	2		2	1	2		2		1	1	2	2		3								2	2	2	2	2	2	2		2
MA	1	2	8		1	13		1				12	1	1	1	2	2	2	2	2		2	1	2		1		1	1	2	2		1	2	2	2	2	2			2	2	2	2	2	2	2		2
MA35	1	2	8		1	13		1				7	1	2	1	2	2	2	2	2		2	1	2		1		1	1	2	2		1	2	2	2	2	2			1	2	2	2	1	2	2		2
MA356	1	2	8		1	13		1				11	1	2	1	2	2	2	2	2		2	1	2		2		1	1	2	2		3								2	2	2	2	2	2	2		2
MA357	1	2	8		1	13		1				1	1	2	1	2	2	2	2	2		2	1	2		1		1	1	2	2		1	2	2	2	2	2			1	2	2	2	2	2	2		1
MA358	1	2	6		1	13		1				6	1	2	1	2	2	2	2	2		2	1	2		1		1	1	2	2		3								1	2	2	2	2	2	2		2
MA359	1	2	8		1	13		1				8	1	2	1	2	2	2	2	2		2	1	2		1		1	1	2	2		3								1	2	2	2	2	2	2		2
MA362	1	2	8		1	13		1				12	1	2	1	2	2	2	2	2		2	1	2		1		1	1	2	1		3								1	1	2	2	2	2	2		2
MA364	1	2	8		1	13		1				9	1	2	2	2	2	2	2	2		2	1	2		1		1	1	2	2		1	2	2	2	2	2			2	2	2	2	2	2	2		2
MA365	1	2	8		1	13		1				12	1	2	1	2	2	2	2	2		2	1	2		1		1	1	2	2		1	2	2	2	2	2			2	2	2	2	2	2	2		2
MA368	1	2	8		1	13		1				7	1	2	1	2	2	2	2	2		2	1	2		1		1	1	2	2		1	2	2	2	2	2			1	2	2	2	2	2	2		2
MA369	1	2	8		1	13		1				16	1	2	1	2	2	2	2	2		2	1	2		1		1	1	2	2		1	2	2	2	2	2			2	2	2	2	2	2	2		2
MA28	1	2	8		1	13		1		23			1	2	2	1	1	2	2	2		2	1	3		1		1	1	2	2		1	2	2	1	2	2			1	2	1	2	2	2	2		1
MA241H	1	2	7		1	8		1		3	1	4	1	2	1	1	2	2	2	2		1	1	1		1		1	1	2	1		3								1	1	1	1	1	1	1		1
MA241H	1	2	7		1	8		1		3	1	4	1	2	1	1	2	2	2	2		1	1	1		1		1	1	2	1		3								1	1	1	1	1	1	1		1
MA241H	1	2	7		1	8		1		3	1	4	1	2	1	1	2	2	2	2		1	1	1		1		1	1	2	1		3								1	1	1	1	1	1	1		1
MA242H	1	2	9		1	6		1		15	1	5	1	2	1	2	2	2	2	2		2	1	1		1		1	1	2	2		3								1	1	1	1	1	1	1		1
MA242H	1	2	9		1	6		1		15	1	5	1	2	1	2	2	2	2	2		2	1	1		1		1	1	2	2		3								1	1	1	1	1	1	1		1
MA243H	1	2	6		2	5		1		18	9	2	1	2	1	1	1	2	2	1		1	1	1		1		2	1	2	2		3								1	1	1	1	1	1	1		1
MA243H	1	2	6		2	5		1		18	9	2	1	2	1	1	1	2	2	1		1	1	1		1		2	1	2	2		3								1	1	1	1	1	1	1		1
MA246H	1	2	6		1	8		1	1	3	1	3	1	2	1	1	1	2	2	1		2	1	1		1		1	1	2	2		3								1	1	1	1	1	1	1		1
MA246H	1	2	6		1	8		1	1	3	1	3	1	2	1	1	1	2	2	1		2	1	1		1		1	1	2	2		3								1	1	1	1	1	1	1		1
MA246H	1	2	6		1	8		1	1	3	1	3	1	2	1	1	1	2	2	1		2	1	1		1		1	1	2	2		3								1	1	1	1	1	1	1		1
MA246H	1	2	6		1	8		1	1	3	1	3	1	2	1	1	1	2	2	1		2	1	1		1		1	1	2	2		3								1	1	1	1	1	1	1		1
MA246H	1	2	6		1	8		1	1	3	1	3	1	2	1	1	1	2	2	1		2	1	1		1		1	1	2	2		3								1	1	1	1	1	1	1		1
MA247H	1	2	6		1	3		1	14	25	1	2	1	2	1	1	1	2	2	2		2	1	1		1		1	1	1	2		3								1	1	1	1	1	1	2		1
MA247H	1	2	6		1	3		1	14	25	1	2	1	2	1	1	1	2	2	2		2	1	1		1		1	1	1	2		3								1	1	1	1	1	1	2		1
MA247H	1	2	6		1	3		1	14	25	1	2	1	2	1	1	1	2	2	2		2	1	1		1		1	1	1	2		3								1	1	1	1	1	1	2		1
MA248H	1	2	6		1	3		1	3	25	5	8	1	2	1	2	2	2	2	2		1	1	1		1		1	1	2	2		3								1	1	1	1	1	1	2		1
MA248H	1	2	6		1	3		1	3	25	5	8	1	2	1	2	2	2	2	2		1	1	1		1		1	1	2	2		3								1	1	1	1	1	1	2		1
MA248H	1	2	6		1	3		1	3	25	5	8	1	2	1	2	2	2	2	2		1	1	1		1		1	1	2	2		3								1	1	1	1	1	1	2		1
MA249Hm	1	2	6		1	9		1	12	35	23	2	1	2	1	2	2	2	2	2		2	1	1		1		1	1	2	1		3								1	1	1	1	1	1	1		1
MA249Hm	1	2	6		1	9		1	12	35	23	2	1	2	1	2	2	2	2	2		2	1	1		1		1	1	2	1		3								1	1	1	1	1	1	1		1
MA249Hm	1	2	6		1	9		1	12	35	23	2	1	2	1	2	2	2	2	2		2	1	1		1		1	1	2	1		3								1	1	1	1	1	1	1		1
MA25H.	1	2	6		1	11		1	12	38	23	4	1	2	1	2	2	2	2	2		2	1	2		1		1	1	1	2		3								1	1	1	1	1	1	1		1
MA25H.	1	2	6		1	11		1	12	38	23	4	1	2	1	2	2	2	2	2		2	1	2		1		1	1	1	2		3								1	1	1	1	1	1	1		1
MA25H.	1	2	6		1	11		1	12	38	23	4	1	2	1	2	2	2	2	2		2	1	2		1		1	1	1	2		3								1	1	1	1	1	1	1		1
MA25H.	1	2	6		1	11		1	12	38	23	4	1	2	1	2	2	2	2	2		2	1	2		1		1	1	1	2		3								1	1	1	1	1	1	1		1
MA251H	1	2	6		1	11		1	24	3	19	3	1	2	1	2	2	2	2	2		2	1	2		1		1	1	2	2		3								1	1	1	1	1	1	1		1
MA251H	1	2	6		1	11		1	24	3	19	3	1	2	1	2	2	2	2	2		2	1	2		1		1	1	2	2		3								1	1	1	1	1	1	1		1
MA251H	1	2	6		1	11		1	24	3	19	3	1	2	1	2	2	2	2	2		2	1	2		1		1	1	2	2		3								1	1	1	1	1	1	1		1
MA252H	1	2	6		1	12		1	1	2	3	5	2	1	1	2	2	2	2	2		2	1	2		1		1	1	2	2		3								1	1	1	1	1	1	1		1
MA252H	1	2	6		1	12		1	1	2	3	5	2	1	1	2	2	2	2	2		2	1	2		1		1	1	2	2		3								1	1	1	1	1	1	1		1
MA252H	1	2	6		1	12		1	1	2	3	5	2	1	1	2	2	2	2	2		2	1	2		1		1	1	2	2		3								1	1	1	1	1	1	1		1
MA253H	1	2	6		1	19		1	1	25	1	3	1	2	2	2	2	2	2	2		2	1	2		2		1	1	1	1		2								1	1	1	1	1	1	1		1
MA253H	1	2	6		1	19		1	1	25	1	3	1	2	2	2	2	2	2	2		2	1	2		2		1	1	1	1		2								1	1	1	1	1	1	1		1
MA253H	1	2	6		1	19		1	1	25	1	3	1	2	2	2	2	2	2	2		2	1	2		2		1	1	1	1		2								1	1	1	1	1	1	1		1
MA254H	1	2	6		2	1		1	1	3	14	3	1	2	1	2	1	2	2	2		2	1	2		1		1	2	2	2		3								1	1	1	1	1	1	1		1
MA254H	1	2	6		2	1		1	1	3	14	3	1	2	1	2	1	2	2	2		2	1	2		1		1	2	2	2		3								1	1	1	1	1	1	1		1
MA254H	1	2	6		2	1		1	1	3	14	3	1	2	1	2	1	2	2	2		2	1	2		1		1	2	2	2		3								1	1	1	1	1	1	1		1
MA256H	1	2	6		2	17		1	1	25	3	8	1	2	1	2	2	2	2	2		2	1	2		1		1	1	2	2		3								1	1	1	1	1	1	1		1
MA256H	1	2	6		2	17		1	1	25	3	8	1	2	1	2	2	2	2	2		2	1	2		1		1	1	2	2		3								1	1	1	1	1	1	1		1
MA244H	1	2	6		1	2		1		15	8	2	1	2	1	2	1	1	2	2		2	1	1		1		1	1	2	2		3								1	1	1	1	1	1	1		1
MA244H	1	2	6		1	2		1		15	8	2	1	2	1	2	1	1	2	2		2	1	1		1		1	1	2	2		3								1	1	1	1	1	1	1		1
MA257	1	2	6		1	18		1				5	1	2	1	2	2	2	2	1		2	2	2		1		1	1	2	2		3								1	1	1	1	1	1	2		1
MA259H	1	2	6		2	21		1				7	1	2	1	2	2	2	2	2		2	1	1		1		1	1	2	2		3								1	1	1	1	1	1	1		1
MA26H	1	2	6		2	25		1				5	1	2	1	2	2	2	2	2		2	1	2		1		1	1	2	2		2								1	1	1	1	1	1	2		1
MA262H	1	2	6		1	16		1				8	1	2	1	2	2	2	2	2		2	1	2		1		1	1	2	2		3								1	1	1	2	1	1	1		1
MA263H	1	2	6		1	2		1				4	1	2	2	2	2	2	2	2		2	1	2		1		1	1	2	2		3								1	2	1	2	1	1	1		1
MA264H	1	2	6		1	26		1				6	1	2	1	2	1	2	2	2		2	1	2		1		1	1	2	2		2								1	1	1	1	1	1	1		1
MA265H	1	2	6		1	19		1				8	1	2	1	2	2	2	2	2		2	1	2		1		1	1	2	2		3								1	1	1	1	1	2	1		1
MA266H	1	2	6		1	2		1				6	1	2	1	1	1	2	2	2		2	1	2		1		1	1	2	2		3								1	1	1	2	1	1	1		1
MA267H	1	2	6		1	27		1				5	1	2	1	2	2	2	2	2		2	1	2		1		2	1	2	2		3								1	1	1	2	1	1	2		1
MA268H	1	2	6		1	22		1				7	1	2	1	2	2	2	2	2		2	1	2		1		1	1	2	2		3								1	1	1	1	1	1	1		1
MA269	1	2	6		1	28		1				1	1	2	1	1	2	1	2	2		2	1	2		1		1	1	2	2		3								1	1	1	1	1	1	1		1
MA27	1	2	6		1	24		1				9	1	2	1	2	2	2	2	2		1	2	2		1		1	1	2	2		3								1	1	1	1	1	1	1		1
MA271H	1	2	6		2	28		1				6	1	2	2	1	2	2	2	2		2	1	2		1		1	1	2	2		3								1	1	1	1	1	1	1		1
[truncated: 54 more columns]
